# Supplementary material for: Reconciling periodic rhythms of large-scale biological networks by optimal control
Source: R Soc Open Sci. 2020 Jan 8;7(1):191698. doi: 10.1098/rsos.191698 (PMC7029949; doi:10.1098/rsos.191698)
Supplement: GAMS code of state transition from CHA to POA in chaotic system [file rsos191698supp5.zip]

Archive with 1 entries (1 files):
- rsos191698supp5.gms
