# Supplementary material for: Reconciling periodic rhythms of large-scale biological networks by optimal control
Source: R Soc Open Sci. 2020 Jan 8;7(1):191698. doi: 10.1098/rsos.191698 (PMC7029949; doi:10.1098/rsos.191698)
Supplement: GAMS code of state transition from CHA to POA in chaotic system [file rsos191698supp5.zip › rsos191698supp5.gms]

$Title Dynamic optimization of  Chaotic system

$OFFUPPER
$OFFSYMXREF OFFSYMLIST

set   i  number of finite elements               /1*100/
      j  number of collocation points              /1*3/
      k  sizes of collocation matrix            /1*4/

Scalar
        s             /0.01/
        n             /2/


         x1init         / 0.4907 /
         x2init         / 0.1676 /
         x3init         / 2.6054 /

         x1des        / 0.2500 /
         x2des        / 0.0625 /
         x3des        / -0.1600/

         dx1dt        / 0 /
         dx2dt        / 0 /
         dx3dt        / 0 /


         tf               /80/
*initial regulatory factors
         k1init         /1.0/
         k2init        /1.0/
         k3init        /1.0/

*          dtinit         /0.1/
*the number of finite element
         nfe            /100/
*the number of collocation points
         ncp            /3/

*the weights

         alpha001       /1/
         alpha002        /1/
         alpha003         /1/

         alpha01       /1/
         alpha02        /1/
         alpha03         /1/


         alpha1         /1/
         alpha2         /1/
         alpha3         /1/


*refer to the dissertation of Jie hao
           r1           /0.0/
           r2           /0.1127017/
           r3           /0.5/
           r4           /0.8872983/
         ii,
         jj;


Table  a(k,k)  First order derivatives collocation matrix
               1          2           3             4
      1      -12.0    13.12164    -1.333333     0.211693
      2      -6.0       5.0       1.163978     -0.163978
      3       3.0     -5.727487       2.0       0.727487
      4      -6.0     10.163979   -9.163979        5.0  ;


*  CHA
Table   xinit(i,j)
         1        2         3
1     0.0562    0.0658    3.0428
2     0.1928    0.0408    3.4314
3     0.3276    0.0579    3.4108
4     0.5616    0.1385    2.8298
5     0.9645    0.4058    1.2173
6     0.8854    0.7616   -1.2755
7    -0.0118    0.4513   -1.8212
8    -0.3229    0.2373   -0.3279
9    -0.2356    0.1543    1.4295
10   -0.0397    0.0795    2.6670
11    0.1009    0.0377    3.3504
12    0.1992    0.0310    3.6676
13    0.3228    0.0530    3.6491
14    0.5622    0.1346    3.0805
15    1.0140    0.4257    1.4063
16    0.9479    0.8621   -1.3325
17   -0.0957    0.4996   -1.8191
18   -0.4088    0.2887   -0.0226
19   -0.2247    0.1909    1.8696
20    0.0481    0.0913    2.9307
21    0.2260    0.0555    3.2734
22    0.3977    0.0820    3.0908
23    0.6844    0.2049    2.2032
24    1.0156    0.5360    0.2206
25    0.5398    0.6384   -1.7606
26   -0.1304    0.3129   -1.4574
27   -0.2699    0.1729    0.0818
28   -0.1717    0.1060    1.6219
29   -0.0297    0.0529    2.7378
30    0.0686    0.0247    3.4627
31    0.1351    0.0176    3.9333
32    0.2089    0.0249    4.1903
33    0.3395    0.0536    4.1378
34    0.6334    0.1573    3.4490
35    1.2471    0.5963    1.3097
36    0.8204    1.1065   -1.8947
37   -0.4764    0.5721   -1.3040
38   -0.4879    0.4370    1.3238
39    0.0859    0.2264    2.7691
40    0.4907    0.1676    2.6054
41    0.8675    0.3534    1.2383
42    0.8796    0.6574   -1.0006
43    0.1345    0.4406   -1.8490
44   -0.2183    0.2095   -0.7735
45   -0.2190    0.1247    0.7812
46   -0.1022    0.0701    2.1053
47    0.0068    0.0328    3.0473
48    0.0766    0.0162    3.7053
49    0.1291    0.0137    4.1756
50    0.1943    0.0211    4.4659
51    0.3147    0.0459    4.4750
52    0.5945    0.1363    3.8891
53    1.2672    0.5662    1.8349
54    1.0136    1.3196   -1.8396
55   -0.6111    0.7138   -1.2793
56   -0.4991    0.5753    1.7147
57    0.3142    0.2888    2.7506
58    0.8551    0.3618    1.6433
59    1.0072    0.7390   -0.7899
60    0.1453    0.5324   -1.9244
61   -0.2945    0.2611   -0.7028
62   -0.2660    0.1677    1.0717
63   -0.0791    0.0916    2.4322
64    0.0722    0.0422    3.2241
65    0.1709    0.0287    3.6282
66    0.2770    0.0419    3.7225
67    0.4678    0.0973    3.3672
68    0.8601    0.2974    2.1097
69    1.1528    0.7987   -0.5264
70    0.1678    0.6448   -2.0391
71   -0.3936    0.3301   -0.6365
72   -0.3105    0.2293    1.4057
73   -0.0161    0.1182    2.7259
74    0.1925    0.0617    3.2163
75    0.3615    0.0739    3.1370
76    0.6205    0.1716    2.4053
77    0.9770    0.4612    0.6316
78    0.6900    0.6687   -1.5440
79   -0.0498    0.3557   -1.6561
80   -0.2623    0.1847   -0.2422
81   -0.1958    0.1143    1.3331
82   -0.0569    0.0598    2.5368
83    0.0477    0.0274    3.3384
84    0.1150    0.0167    3.8724
85    0.1795    0.0201    4.2055
86    0.2827    0.0392    4.2837
87    0.5040    0.1046    3.8749
88    1.0287    0.3836    2.3325
89    1.3009    1.1443   -1.0346
90   -0.2415    0.7328   -1.9342
91   -0.6243    0.5146    0.6158
92   -0.0458    0.3066    2.5878
93    0.4541    0.1849    2.6669
94    0.8577    0.3465    1.3701
95    0.9182    0.6714   -0.9096
96    0.1528    0.4672   -1.8740
97   -0.2304    0.2226   -0.7981
98   -0.2323    0.1345    0.8030
99   -0.1036    0.0758    2.1519
100   0.0152    0.0353    3.0812;


$ontext
*   PEA

Table   xinit(i,j)
         1        2         3
1     0.1555    0.0139    4.8276
2     0.2424    0.0285    5.0069
3     0.4382    0.0777    4.7649
4     0.9830    0.3168    3.4452
5     1.7775    1.4721   -0.4674
6    -0.4925    1.1299   -2.0336
7    -0.7484    0.9557    1.5819
8     0.6100    0.5169    2.5079
9     1.2887    0.8848    0.0288
10    0.2633    0.8409   -2.0770
11   -0.4968    0.4412   -0.5733
12   -0.3218    0.3120    1.7084
13    0.1057    0.1512    2.8261
14    0.3913    0.1129    2.8069
15    0.6924    0.2238    1.8980
16    0.9531    0.5191   -0.0228
17    0.4793    0.5569   -1.7352
18   -0.0850    0.2716   -1.4315
19   -0.2117    0.1407   -0.0776
20   -0.1530    0.0825    1.3313
21   -0.0538    0.0426    2.4608
22    0.0217    0.0194    3.3032
23    0.0699    0.0102    3.9515
24    0.1091    0.0093    4.4654
25    0.1596    0.0145    4.8415
26    0.2506    0.0302    5.0022
27    0.4583    0.0838    4.7187
28    1.0403    0.3518    3.2844
29    1.7271    1.5478   -0.7729
30   -0.5980    1.0858   -1.8729
31   -0.6696    0.9293    1.7652
32    0.6660    0.5083    2.4370
33    1.2831    0.9119   -0.1461
34    0.1945    0.8043   -2.0695
35   -0.5010    0.4299   -0.4590
36   -0.3005    0.3005    1.7833
37    0.1168    0.1444    2.8452
38    0.3945    0.1114    2.8060
39    0.6942    0.2244    1.8899
40    0.9525    0.5201   -0.0341
41    0.4771    0.5555   -1.7389
42   -0.0859    0.2707   -1.4302
43   -0.2117    0.1403   -0.0752
44   -0.1529    0.0823    1.3336
45   -0.0538    0.0425    2.4629
46    0.0216    0.0194    3.3054
47    0.0698    0.0102    3.9541
48    0.1089    0.0093    4.4685
49    0.1593    0.0144    4.8453
50    0.2501    0.0301    5.0072
51    0.4573    0.0835    4.7259
52    1.0381    0.3504    3.2967
53    1.7326    1.5483   -0.7606
54   -0.5975    1.0902   -1.8788
55   -0.6713    0.9341    1.7680
56    0.6717    0.5117    2.4323
57    1.2859    0.9208   -0.1708
58    0.1819    0.8034   -2.0716
59   -0.5068    0.4322   -0.4294
60   -0.2954    0.3017    1.8149
61    0.1261    0.1447    2.8517
62    0.4066    0.1149    2.7794
63    0.7127    0.2360    1.8142
64    0.9514    0.5366   -0.1529
65    0.4351    0.5412   -1.7735
66   -0.1018    0.2597   -1.3679
67   -0.2114    0.1363    0.0079
68   -0.1474    0.0798    1.4054
69   -0.0485    0.0408    2.5165
70    0.0251    0.0186    3.3451
71    0.0722    0.0100    3.9846
72    0.1115    0.0095    4.4912
73    0.1633    0.0150    4.8579
74    0.2581    0.0317    5.0015
75    0.4776    0.0900    4.6785
76    1.0954    0.3874    3.1336
77    1.6616    1.6078   -1.0396
78   -0.6861    1.0555   -1.7083
79   -0.5911    0.9055    1.9277
80    0.7227    0.5072    2.3548
81    1.2733    0.9447   -0.3365
82    0.1199    0.7692   -2.0522
83   -0.5082    0.4220   -0.3191
84   -0.2750    0.2907    1.8829
85    0.1360    0.1386    2.8683
86    0.4095    0.1136    2.7779
87    0.7144    0.2367    1.8058
88    0.9506    0.5375   -0.1641
89    0.4332    0.5399   -1.7773
90   -0.1026    0.2589   -1.3671
91   -0.2116    0.1360    0.0101
92   -0.1474    0.0797    1.4080
93   -0.0486    0.0408    2.5192
94    0.0250    0.0186    3.3480
95    0.0721    0.0100    3.9877
96    0.1114    0.0094    4.4945
97    0.1633    0.0150    4.8613
98    0.2580    0.0317    5.0052
99    0.4775    0.0899    4.6826
100   1.0957    0.3877    3.1373
;

$offtext

*guess values
parameter


         x1guess(i,j)
         x2guess(i,j)
         x3guess(i,j)

         k1guess(i)
         k2guess(i)
         k3guess(i)

       dt;

for (ii = 40 to nfe,
    for (jj = 1 to ncp,
         x1guess(i,j) =0.1;
         x2guess(i,j) = 0.1;
         x3guess(i,j) =1;
         );
         k1guess(i) = 1;
         k2guess(i) = 1;
         k3guess(i) = 1;


      );
         dt=tf/nfe;

Variables

           x1(i,j)
           x2(i,j)
           x3(i,j)


         x1dot(i,j)
         x2dot(i,j)
         x3dot(i,j)


         x1000(i)
         x2000(i)
         x3000(i)

         f
         ph1
         ph2
         phi          objective function ;

 variables

                       k1(i)
                       k2(i)
                       k3(i)

;


Binary  Variables
                                 y1
                                 y2
                                 y3 ;


Equations  fobj        criterion definition
           P1
           P2
           fdesf1(i)
           fdesf2(i)
           fdesf3(i)
           fk1(i)
           fk2(i)
           fk3(i)
         IX1, IX2,IX3
         FECOLx101(i)
         FECOLx102(i)
         FECOLx103(i)
         FECOLx201(i)
         FECOLx202(i)
         FECOLx203(i)
         FECOLx301(i)
         FECOLx302(i)
         FECOLx303(i)


         ODEx1(i,j)
         ODEx2(i,j)
         ODEx3(i,j)

         CONx1(i)
         CONx2(i)
         CONx3(i)


           CK11(i)   constrains between k12 and y1
           CK12(i)   constrains between k12 and y1
           CK21(i)   constrains between k13 and y1
           CK22(i)
           CK31(i)   constrains between k14 and y1
           CK32(i)

           lim        limit selection of y to one state variable

 ;


* Fobj..   phi =e=sum(i, alpha01*sqr(xdes('1',i)-x1('50','3'))+alpha02*sqr(xdes('2',i)-x2('50','3'))+alpha03*sqr(xdes('3',i)-x3('50','3')))


*Fobj..   phi =e=alpha01*(sum(i,x1(i,'3'))- sum(i,xdes('1',i)))+alpha02*(sum(i,x2(i,'3'))-sum(i,xdes('2',i)))+alpha03*(sum(i,x3(i,'3'))- sum(i,xdes('3',i)))

* Fobj..   phi =e=sum(i, alpha01*sqr(x1(i,'3')-xdes('1',i))+alpha02*sqr(x2(i,'3')-xdes('2',i))+alpha03*sqr(x3(i,'3')-xdes('3',i)))

*Fobj..   phi =e=sum((i,j) , alpha01*sqr(x1(i,j)-xdes('1',i))+alpha02*sqr(x2(i,j)-xdes('2',i))+alpha03*sqr(x3(i,j)-xdes('3',i)))
*                +sum((i),alpha1*sqr(k1(i)-k1init)+alpha2*sqr(k2(i)-k2init)+alpha3*sqr(k3(i)-k3init));
*sum(f$(ord(f)<=ord(e)-1)

*sum(i$(ord(i)<=19),alpha001*sqr(x1(i,'3')-xdes(i,'1')))+sum(i$(ord(i)<=19),alpha002*sqr(x2(i,'3')-xdes(i,'2')))+sum(i$(ord(i)<=19),alpha003*sqr(x3(i,'3')-xdes(i,'3')))+

fdesf1(i)$(ord(i) le 40)..   x1(i,'3')=e=xinit(i,'1');
fdesf2(i)$(ord(i) le 40)..   x2(i,'3')=e=xinit(i,'2') ;
fdesf3(i)$(ord(i) le 40)..   x3(i,'3')=e=xinit(i,'3') ;

fk1(i)$(ord(i) le 40)..       k1(i)=e=k1init;
fk2(i)$(ord(i) le 40)..       k2(i)=e=k2init;
fk3(i)$(ord(i) le 40)..       k3(i)=e=k3init;


Fobj..     phi =e=sum(i$(40<=ord(i)),alpha001*sqr(x1(i,'3')-x1des))+sum(i$(40<=ord(i)),alpha002*sqr(x2(i,'3')-x2des))+sum(i$(40<=ord(i)),alpha003*sqr(x3(i,'3')-x3des))
                  +sum(i$(40<=ord(i)),alpha01*sqr(x1dot(i,'3')-dx1dt))+sum(i$(40<=ord(i)),alpha02*sqr(x2dot(i,'3')-dx2dt))+sum(i$(40<=ord(i)),alpha03*sqr(x3dot(i,'3')-dx3dt))
                  +sum(i$(40<=ord(i)),alpha1*sqr(k1(i)-k1init)+alpha2*sqr(k2(i)-k2init)+alpha3*sqr(k3(i)-k3init));

P1..       ph1 =e=sum(i$(40<=ord(i)),alpha001*sqr(x1(i,'3')-x1des))+sum(i$(40<=ord(i)),alpha002*sqr(x2(i,'3')-x2des))+sum(i$(40<=ord(i)),alpha003*sqr(x3(i,'3')-x3des));

P2..       ph2 =e=sum(i$(40<=ord(i)),alpha1*sqr(k1(i)-k1init)+alpha2*sqr(k2(i)-k2init)+alpha3*sqr(k3(i)-k3init));


FECOLx101(i)$(ord(i) gt 40 and ord(i) le nfe)..  (a('2','1')*x1000(i)+a('2','2')*x1(i,'1')+a('2','3')*x1(i,'2')+a('2','4')*x1(i,'3'))/(dt/r4) =e= x1dot(i,'1');

FECOLx102(i)$(ord(i) gt 40 and ord(i) le nfe)..  (a('3','1')*x1000(i)+a('3','2')*x1(i,'1')+a('3','3')*x1(i,'2')+a('3','4')*x1(i,'3'))/(dt/r4) =e= x1dot(i,'2');

FECOLx103(i)$(ord(i) gt 40 and ord(i) le nfe)..  (a('4','1')*x1000(i)+a('4','2')*x1(i,'1')+a('4','3')*x1(i,'2')+a('4','4')*x1(i,'3'))/(dt/r4) =e= x1dot(i,'3');

FECOLx201(i)$(ord(i) gt 40 and ord(i) le nfe)..  (a('2','1')*x2000(i)+a('2','2')*x2(i,'1')+a('2','3')*x2(i,'2')+a('2','4')*x2(i,'3'))/(dt/r4) =e= x2dot(i,'1');

FECOLx202(i)$(ord(i) gt 40 and ord(i) le nfe)..  (a('3','1')*x2000(i)+a('3','2')*x2(i,'1')+a('3','3')*x2(i,'2')+a('3','4')*x2(i,'3'))/(dt/r4) =e= x2dot(i,'2');

FECOLx203(i)$(ord(i) gt 40 and ord(i) le nfe)..  (a('4','1')*x2000(i)+a('4','2')*x2(i,'1')+a('4','3')*x2(i,'2')+a('4','4')*x2(i,'3'))/(dt/r4) =e= x2dot(i,'3');

FECOLx301(i)$(ord(i) gt 40 and ord(i) le nfe)..  (a('2','1')*x3000(i)+a('2','2')*x3(i,'1')+a('2','3')*x3(i,'2')+a('2','4')*x3(i,'3'))/(dt/r4) =e= x3dot(i,'1');

FECOLx302(i)$(ord(i) gt 40 and ord(i) le nfe)..  (a('3','1')*x3000(i)+a('3','2')*x3(i,'1')+a('3','3')*x3(i,'2')+a('3','4')*x3(i,'3'))/(dt/r4) =e= x3dot(i,'2');

FECOLx303(i)$(ord(i) gt 40 and ord(i) le nfe)..  (a('4','1')*x3000(i)+a('4','2')*x3(i,'1')+a('4','3')*x3(i,'2')+a('4','4')*x3(i,'3'))/(dt/r4) =e= x3dot(i,'3');


CONx1(i)$(ord(i) gt 40 and ord(i) le nfe)..
x1000(i) =e= x1(i-1,'3');

CONx2(i)$(ord(i) gt 40 and ord(i) le nfe)..
x2000(i) =e= x2(i-1,'3');

CONx3(i)$(ord(i) gt 40 and ord(i) le nfe)..
x3000(i) =e= x3(i-1,'3');


ODEx1(i,j)$(ord(i) le nfe)..
             x1dot(i,j)=e=k1(i)*x2(i,j)*x3(i,j)+s;

ODEx2(i,j)$(ord(i) le nfe)..
             x2dot(i,j)=e=k2(i)*(power(x1(i,j),2)-x2(i,j));

ODEx3(i,j)$(ord(i) le nfe)..
             x3dot(i,j)=e=1-4*k3(i)*x1(i,j);


CK11(i)$(ord(i) gt 40 and ord(i) le nfe)..   k1(i)=g= 1.0-0.9*y1;

CK12(i)$(ord(i) gt 40 and ord(i) le nfe)..   k1(i)=l= 1.0+5.0*y1;

CK21(i)$(ord(i) gt 40 and ord(i) le nfe)..   k2(i)=g= 1.0-0.9*y2;

CK22(i)$(ord(i) gt 40 and ord(i) le nfe)..   k2(i)=l= 1.0+5.0*y2;

CK31(i)$(ord(i) gt 40 and ord(i) le nfe)..   k3(i)=g= 1.0-0.9*y3;

CK32(i)$(ord(i) gt 40 and ord(i) le nfe)..   k3(i)=l= 1.0+5.0*y3;


lim..     y1+y2+y3=e=1;


IX1.. x1000('40') =e= x1init;

IX2.. x2000('40') =e= x2init;

IX3.. x3000('40') =e= x3init;


Model  Chaotic /all/;
x1.lo(i,j) = -1.5;  x1.up(i,j) = 2.5;
x2.lo(i,j) = 0;  x2.up(i,j) =2;
x3.lo(i,j) = -3;  x3.up(i,j) = 6;


k1.lo(i)= 0.1;   k1.up(i)=6;
k2.lo(i)= 0.1;   k2.up(i)=6;
k3.lo(i)= 0.1;   k3.up(i)=6;


x1000.lo(i) = -1.5;  x1000.up(i) = 2.5;
x2000.lo(i) = 0;  x2000.up(i) =2;
x3000.lo(i) = -3;  x3000.up(i) = 6;


x1.l(i,j) = x1guess(i,j);
x2.l(i,j) = x2guess(i,j);
x3.l(i,j) = x3guess(i,j);


k1.l(i) = k1guess(i);
k2.l(i) = k2guess(i);
k3.l(i) = k3guess(i);


x1000.l(i) = x1init;
x2000.l(i) = x2init;
x3000.l(i) = x3init;


x1dot.l(i,j) =1;
x2dot.l(i,j) =1;
x3dot.l(i,j) =1;


option MINLP= SBB;
option  sysout=on;
option domlim= 1000;
Solve  Chaotic minimizing phi using MINLP;

display phi.l, ph1.l, ph2.l,y1.l, y2.l,y3.l,x1.l,x2.l,x3.l,x1dot.l,x2dot.l,x3dot.l,k1.l,k3.l;


*execute_unload 'MouseData1.gdx', dt;
*execute 'gdxxrw.exe MouseData1.gdx o=MouseData1.xls var=dt.l rng=sheet1!a1 trace=0' ;
execute_unload '3-1chao-to-poa.gdx', x1;
execute 'gdxxrw.exe 3-1chao-to-poa.gdx o=3-1chao-to-poa.xls var=x1.l rng=sheet1!a1 trace=0' ;


execute_unload '3-1chao-to-poa.gdx', x2;
execute 'gdxxrw.exe 3-1chao-to-poa.gdx o=3-1chao-to-poa.xls var=x2.l rng=sheet2!a1 trace=0' ;


execute_unload '3-1chao-to-poa.gdx', x3;
execute 'gdxxrw.exe 3-1chao-to-poa.gdx o=3-1chao-to-poa.xls var=x3.l rng=sheet3!a1 trace=0' ;


execute_unload '3-1chao-to-poa.gdx', k3;
execute 'gdxxrw.exe 3-1chao-to-poa.gdx o=3-1chao-to-poa.xls var=k3.l rng=sheet4!a1 trace=0' ;

*execute_unload 'MouseData1.gdx', k1;
*execute 'gdxxrw.exe MouseData1.gdx o=MouseData1.xls var=k1.l rng=sheet5!a1 trace=0' ;

*execute_unload 'MouseData2.gdx', k3;
*execute 'gdxxrw.exe MouseData2.gdx o=MouseData2.xls var=k3.l rng=sheet6!a1 trace=0' ;
