# Supplementary material for: Reconciling periodic rhythms of large-scale biological networks by optimal control
Source: R Soc Open Sci. 2020 Jan 8;7(1):191698. doi: 10.1098/rsos.191698 (PMC7029949; doi:10.1098/rsos.191698)
Supplement: GAMS code of 6h-phase resetting for mammalian circadian rhythms [file rsos191698supp6.zip › rsos191698supp6.gms]

$Title Dynamic optimization of mammalian circadian rhythms

$OFFUPPER
$OFFSYMXREF OFFSYMLIST

set   i  number of finite elements                 /1*160/
      j  number of collocation points              /1*3/
      k  sizes of collocation matrix               /1*4/
      o                                            /1*21/ ;

Scalar   s1               /1.98/
         s2               /1.07/
         s3               /3.96/
         s4               /1.68/
         s5               /3.11/
         s6               /1.9/
         s7               /4.51/
         s8               /2.98/
         s9               /2.24/
         s10              /3.31/
         s11              /1.46/
         s12              /3.76/
         s13              /0.03/
         s14              /0.77/
         s15              /3.59/
         s16              /3.44/
         s17              /2.82/
         s18              /0.69/
         s19              /2.96/
         s20              /4.63/
         s21              /2.95/
         s22              /3.57/
         s23              /2.75/
         s24              /3.97/
         s25              /3.15/
         s26              /3.56/
         s27              /3.62/
         s28              /4.71/
         s29              /1.23/
         s30              /1.59/
         s31              /0.83/
         s32              /2.59/
         s33              /2.47/
         s34              /4.30/
         s35              /4.89/
         s36              /3.49/
         s37              /2.34/
         s38              /2.71/
         s39              /2.09/
         s40              /3.36/
         n1               /2/
         n2               /2/
         n3               /1/
         n4               /2/
         n5               /4/
         n6               /10/
         n7               /1/
         n8               /1/
         n9               /9/
         n10              /8/
         n11              /4.91/
         n12              /3.01/
         n13              /1/
         n14              /1/
         n15              /6/
         n16              /4/
         n17              /2.24/
         n18              /4.39/
         n19              /4.43/
         n20              /1/
         n21              /1/
         n22              /4/
         n23              /8/
         n24              /1.75/
         n25              /4.4/
         n26              /0.15/
         n27              /0.3/
         n28              /7/
         n29              /7/
         n30              /3.5/
         n31              /1.96/
         n32              /4.13/
         n33              /0.02/
         n34              /1.57/
         n35              /0.56/
         n36              /1/
         n37              /1/
         n38              /7/
         n39              /7/
         n40              /4.33/

         rr1              /2.18/
         rr2              /0.2/
         rr3              /0.22/
         rr4              /0.41/
         rr5              /0.6/
         rr6              /3.19/
         rr7              /1.42/
         rr8              /1.5/
         rr9              /2.58/
         rr10             /3/
         rr11             /0.312/
         rr12             /5.9/
         rr13             /0.31/
         rr14             /1.52/
         rr15             /2.28/
         rr16             /3.33/

         b1               /1e-6/
         b2               /0.09/
         b3               /0.26/
         b4               /1.29/
         b5               /3.98/
         b6               /1.98/
         b7               /0.06/


*initial attractor
         x1init             /0.0676/
         x2init             /0.3062/
         x3init             / 0.0592/
         x4init             / 3.3578/
         x5init             / 0.0280 /
         x6init             / 0.2880 /
         x7init             /0.6997 /
         x8init             /0.1420/
         x9init             /0.0736/
         x10init            / 0.2761 /
         x11init           /1.7581/
         x12init           / 0.9175/
         x13init           /1.4119 /
         x14init           /0.3781 /
         x15init           /1.1705/
         x16init           /0.0549  /
         x17init           / 0.3616 /
         x18init           /1.4608/
         x19init           /0.1017/
         x20init           / 0.3944/
         x21init           /0.7274  /

*initial regulatory factors
         k1init         /1/
         k2init         /1/
         k3init         /1/
         k4init         /1/
         k5init         /1/
         k6init         /1/
         k7init         /1/
         k8init         /1/
         k9init         /1/
         k10init        /1/
         k11init        /1/
         k12init        /1/
         k13init        /1/
         k14init        /1/
         k15init        /1/
         k16init        /1/
         k17init        /1/
         k18init        /1/
         k19init        /1/
         k20init        /1/
         k21init        /1/

         tf               /90/

*the number of finite element
         nfe            /120/
*the number of collocation points
         ncp            /3/
*the weights

* step 3

         alpha01         /1/
         alpha02         /1/
         alpha03         /1/
         alpha04         /1/
         alpha05         /1/
         alpha06         /1/
         alpha07         /1/
         alpha08         /1/
         alpha09         /1/
         alpha010         /1/
         alpha011          /1/
         alpha012          /1/
         alpha013           /1/
         alpha014           /1/
         alpha015            /1/
         alpha016            /1/
         alpha017            /1/
         alpha018            /1/
         alpha019            /1/
         alpha020            /1/
         alpha021            /1/

          alpha1         /50/
         alpha2         /50/
         alpha3         /50/
         alpha4         /50/
         alpha5         /50/
         alpha6         /50/
         alpha7         /50/
         alpha8         /50/
         alpha9         /50/
         alpha10        /50/
         alpha11         /50/
         alpha12         /50/
         alpha13         /50/
         alpha14         /50/
         alpha15        /50/
         alpha16          /50/
         alpha17         /50/
         alpha18         /50/
         alpha19         /50/
         alpha20        /50/
         alpha21        /50/


*refer to the dissertation of Jie hao
           r1           /0.0/
           r2           /0.1127017/
           r3           /0.5/
           r4           /0.8872983/
           ii,
           jj;

Table  a(k,k)  First order derivatives collocation matrix
               1          2           3             4
      1      -12.0    13.12164    -1.333333     0.211693
      2      -6.0       5.0       1.163978     -0.163978
      3       3.0     -5.727487       2.0       0.727487
      4      -6.0     10.163979   -9.163979        5.0;

*pea3

Table xinit(i,o)
           1             2              3             4            5              6             7            8             9             10            11            12            13            14            15            16            17            18            19             20            21
1        0.0638        0.3041        0.0585        3.2638        0.0293        0.2728        0.6995        0.1371        0.0726        0.2768        1.7753        0.8941        1.4634        0.3616        1.1756        0.0530        0.3634        1.4794        0.0989        0.3868        0.7057
2        0.0914        0.3172        0.0641        3.8747        0.0250        0.3691        0.7009        0.1688        0.0814        0.2727        1.6677        1.0478        1.1880        0.4707        1.1443        0.0650        0.3593        1.3685        0.1212        0.4381        0.8537
3        0.1352        0.3303        0.0755        4.6189        0.0315        0.4807        0.7024        0.2115        0.0987        0.2692        1.5716        1.2451        0.9707        0.6134        1.1114        0.0809        0.3814        1.2680        0.1652        0.5101        1.0630
4        0.1928        0.3600        0.0963        5.3276        0.0596        0.5918        0.7037        0.2651        0.1262        0.2706        1.4919        1.4434        0.8159        0.7805        1.0816        0.1016        0.4362        1.1861        0.2404        0.5953        1.3279
5        0.2494        0.5201        0.1238        5.8662        0.1313        0.6701        0.7048        0.3237        0.1621        0.3011        1.4174        1.5935        0.7452        0.9440        1.0630        0.1254        0.5228        1.1581        0.3484        0.7077        1.6281
6        0.2763        1.1148        0.1479        6.1822        0.2617        0.6690        0.7052        0.3770        0.2024        0.4498        1.2665        1.6457        0.7998        1.0511        1.0677        0.1488        0.6157        1.3029        0.4731        0.9804        1.9211
7        0.2471        2.1025        0.1636        6.2683        0.2970        0.5796        0.7046        0.3974        0.2389        0.8166        0.9949        1.5914        0.9561        1.0521        1.1061        0.1645        0.6526        1.7340        0.5805        1.6521        2.1437
8        0.1695        2.7530        0.1705        5.9063        0.2006        0.5117        0.7039        0.2411        0.2482        1.3042        0.7768        1.4933        1.0220        0.9973        1.1617        0.1296        0.6025        2.2938        0.6262        2.6690        2.2611
9        0.0952        2.6215        0.1681        4.7527        0.1287        0.5111        0.7036        0.0903        0.2237        1.6263        0.7080        1.3372        0.9820        0.9760        1.1960        0.0597        0.5154        2.7801        0.5735        3.3865        2.3175
10        0.0630        2.3051        0.1632        3.6614        0.0824        0.5564        0.7039        0.0325        0.1896        1.7458        0.7215        1.1606        0.8885        1.0062        1.2001        0.0226        0.4378        3.1671        0.4590        3.4541        2.3721
11        0.0607        2.0085        0.1629        2.9104        0.0532        0.6304        0.7045        0.0135        0.1604        1.7212        0.7788        0.9963        0.7750        1.0810        1.1841        0.0087        0.3821        3.4709        0.3440        3.0964        2.4602
12        0.0741        1.7488        0.1695        2.5911        0.0359        0.7213        0.7054        0.0101        0.1403        1.5937        0.8775        0.8846        0.6605        1.1914        1.1589        0.0047        0.3511        3.6999        0.2580        2.5975        2.5963
13        0.0916        1.5214        0.1802        2.6304        0.0314        0.8165        0.7065        0.0159        0.1278        1.4036        1.0198        0.8466        0.5580        1.3264        1.1326        0.0056        0.3456        3.8581        0.2075        2.1665        2.7815
14        0.1050        1.3225        0.1899        2.7645        0.0516        0.8982        0.7076        0.0260        0.1206        1.2129        1.1937        0.8518        0.4839        1.4683        1.1118        0.0092        0.3627        3.9561        0.1838        1.8541        3.0058
15        0.1135        1.1495        0.1960        2.8733        0.1264        0.9360        0.7083        0.0353        0.1171        1.0527        1.3786        0.8669        0.4735        1.5858        1.1035        0.0132        0.3964        4.0077        0.1748        1.6222        3.2464
16        0.1186        0.9999        0.1981        2.9420        0.3070        0.8743        0.7081        0.0422        0.1159        0.9236        1.5616        0.8791        0.5989        1.6218        1.1189        0.0165        0.4409        4.0193        0.1724        1.4361        3.4603
17        0.1210        0.8713        0.1967        2.9714        0.6440        0.6498        0.7062        0.0477        0.1159        0.8188        1.7355        0.8845        0.9758        1.4909        1.1784        0.0190        0.4913        3.9932        0.1724        1.2779        3.5664
18        0.1208        0.7615        0.1911        2.9426        1.1174        0.3513        0.7030        0.0517        0.1163        0.7329        1.8934        0.8774        1.7188        1.1924        1.2921        0.0210        0.5433        3.9326        0.1725        1.1371        3.4602
19        0.1175        0.6691        0.1798        2.8205        1.5726        0.1575        0.6995        0.0491        0.1168        0.6636        2.0255        0.8484        2.8236        0.8938        1.4097        0.0212        0.5928        3.8414        0.1702        1.0038        3.1312
20        0.1113        0.5931        0.1638        2.6075        1.7925        0.0737        0.6963        0.0344        0.1171        0.6087        2.1235        0.7935        4.0723        0.6888        1.4706        0.0169        0.6350        3.7234        0.1634        0.8714        2.6915
21        0.1026        0.5324        0.1463        2.3603        1.6918        0.0421        0.6939        0.0195        0.1166        0.5639        2.1880        0.7233        5.1166        0.5539        1.4743        0.0105        0.6658        3.5813        0.1519        0.7427        2.2490
22        0.0924        0.4811        0.1298        2.1406        1.3834        0.0305        0.6924        0.0113        0.1145        0.5242        2.2267        0.6549        5.7058        0.4567        1.4482        0.0060        0.6818        3.4173        0.1374        0.6266        1.8533
23        0.0815        0.4274        0.1147        1.9886        1.0288        0.0273        0.6916        0.0080        0.1105        0.4845        2.2513        0.6018        5.8047        0.3810        1.4128        0.0038        0.6815        3.2298        0.1225        0.5297        1.5179
24        0.0708        0.3740        0.1012        1.9246        0.7218        0.0284        0.6915        0.0079        0.1047        0.4432        2.2696        0.5721        5.5251        0.3208        1.3776        0.0033        0.6659        3.0167        0.1094        0.4545        1.2422
25        0.0611        0.3277        0.0891        1.9517        0.4890        0.0330        0.6918        0.0108        0.0978        0.4024        2.2792        0.5684        5.0157        0.2737        1.3457        0.0040        0.6372        2.7841        0.0996        0.4016        1.0211
26        0.0528        0.2918        0.0785        2.0502        0.3246        0.0413        0.6924        0.0176        0.0905        0.3652        2.2730        0.5877        4.4019        0.2390        1.3177        0.0061        0.5988        2.5430        0.0932        0.3684        0.8487
27        0.0463        0.2694        0.0697        2.1804        0.2130        0.0544        0.6933        0.0300        0.0836        0.3340        2.2436        0.6203        3.7703        0.2169        1.2930        0.0103        0.5541        2.3065        0.0895        0.3497        0.7203
28        0.0420        0.2618        0.0629        2.3113        0.1390        0.0741        0.6944        0.0483        0.0777        0.3106        2.1858        0.6559        3.1723        0.2083        1.2704        0.0170        0.5070        2.0880        0.0872        0.3400        0.6328
29        0.0403        0.2662        0.0584        2.4468        0.0907        0.1030        0.6956        0.0702        0.0731        0.2950        2.1005        0.6922        2.6343        0.2154        1.2487        0.0256        0.4607        1.8963        0.0859        0.3372        0.5857
30        0.0422        0.2775        0.0562        2.6208        0.0595        0.1446        0.6969        0.0925        0.0702        0.2858        1.9956        0.7363        2.1663        0.2415        1.2261        0.0349        0.4184        1.7326        0.0861        0.3423        0.5806
31        0.0496        0.2912        0.0563        2.8857        0.0399        0.2026        0.6982        0.1146        0.0698        0.2804        1.8815        0.8015        1.7689        0.2912        1.2013        0.0441        0.3841        1.5929        0.0897        0.3585        0.6222
32        0.0656        0.3050        0.0589        3.3109        0.0287        0.2803        0.6996        0.1395        0.0731        0.2763        1.7676        0.9058        1.4377        0.3697        1.1731        0.0539        0.3626        1.4709        0.1003        0.3907        0.7164
33        0.0945        0.3180        0.0648        3.9376        0.0251        0.3781        0.7011        0.1720        0.0825        0.2724        1.6609        1.0642        1.1674        0.4816        1.1416        0.0662        0.3604        1.3605        0.1240        0.4437        0.8695
34        0.1396        0.3315        0.0769        4.6850        0.0329        0.4904        0.7025        0.2157        0.1006        0.2691        1.5658        1.2634        0.9551        0.6269        1.1087        0.0825        0.3851        1.2610        0.1703        0.5171        1.0838
35        0.1979        0.3653        0.0985        5.3825        0.0637        0.6002        0.7038        0.2700        0.1289        0.2713        1.4873        1.4591        0.8064        0.7951        1.0795        0.1035        0.4428        1.1816        0.2484        0.6032        1.3526
36        0.2532        0.5493        0.1261        5.9026        0.1402        0.6736        0.7049        0.3286        0.1653        0.3070        1.4104        1.6025        0.7446        0.9560        1.0624        0.1275        0.5314        1.1621        0.3587        0.7215        1.6540
37        0.2760        1.1897        0.1495        6.1989        0.2733        0.6639        0.7051        0.3809        0.2057        0.4715        1.2476        1.6445        0.8114        1.0554        1.0697        0.1506        0.6223        1.3295        0.4834        1.0195        1.9435
38        0.2418        2.1845        0.1645        6.2637        0.2896        0.5712        0.7045        0.3933        0.2411        0.8572        0.9720        1.5844        0.9672        1.0477        1.1108        0.1646        0.6516        1.7812        0.5872        1.7299        2.1574
39        0.1620        2.7638        0.1705        5.8297        0.1933        0.5091        0.7038        0.2236        0.2470        1.3406        0.7664        1.4833        1.0220        0.9934        1.1658        0.1233        0.5956        2.3399        0.6254        2.7517        2.2670
40        0.0909        2.5943        0.1676        4.6506        0.1239        0.5134        0.7036        0.0827        0.2208        1.6428        0.7075        1.3230        0.9757        0.9765        1.1974        0.0552        0.5082        2.8171        0.5649        3.4146        2.3212
41        0.0619        2.2772        0.1630        3.5841        0.0794        0.5616        0.7039        0.0299        0.1867        1.7469        0.7251        1.1454        0.8794        1.0108        1.1993        0.0207        0.4323        3.1966        0.4486        3.4351        2.3776
42        0.0614        1.9839        0.1632        2.8666        0.0513        0.6376        0.7046        0.0128        0.1583        1.7133        0.7862        0.9848        0.7652        1.0890        1.1821        0.0081        0.3786        3.4934        0.3353        3.0544        2.4694
43        0.0757        1.7273        0.1703        2.5856        0.0350        0.7294        0.7055        0.0103        0.1389        1.5775        0.8882        0.8784        0.6513        1.2020        1.1566        0.0046        0.3498        3.7163        0.2524        2.5560        2.6099
44        0.0929        1.5025        0.1811        2.6424        0.0319        0.8242        0.7066        0.0167        0.1270        1.3858        1.0342        0.8463        0.5504        1.3383        1.1306        0.0058        0.3464        3.8684        0.2047        2.1353        2.7990
45        0.1059        1.3061        0.1906        2.7764        0.0553        0.9036        0.7077        0.0269        0.1202        1.1979        1.2099        0.8537        0.4800        1.4796        1.1105        0.0096        0.3652        3.9616        0.1827        1.8313        3.0257
46        0.1141        1.1353        0.1963        2.8816        0.1369        0.9355        0.7084        0.0360        0.1170        1.0407        1.3951        0.8688        0.4777        1.5929        1.1037        0.0136        0.4000        4.0095        0.1744        1.6045        3.2661
47        0.1189        0.9877        0.1981        2.9470        0.3293        0.8617        0.7080        0.0427        0.1159        0.9134        1.5772        0.8801        0.6196        1.6181        1.1220        0.0167        0.4452        4.0179        0.1724        1.4216        3.4746
48        0.1211        0.8608        0.1964        2.9726        0.6807        0.6239        0.7059        0.0481        0.1159        0.8100        1.7498        0.8844        1.0242        1.4701        1.1863        0.0192        0.4959        3.9889        0.1725        1.2654        3.5662
49        0.1206        0.7526        0.1904        2.9371        1.1605        0.3292        0.7027        0.0519        0.1163        0.7259        1.9060        0.8761        1.8012        1.1640        1.3032        0.0211        0.5479        3.9252        0.1725        1.1256        3.4392
50        0.1171        0.6618        0.1786        2.8061        1.6034        0.1468        0.6992        0.0483        0.1169        0.6586        2.0357        0.8450        2.9300        0.8724        1.4176        0.0210        0.5969        3.8313        0.1699        0.9924        3.0954
51        0.1106        0.5872        0.1623        2.5875        1.7957        0.0696        0.6961        0.0330        0.1171        0.6047        2.1306        0.7882        4.1750        0.6749        1.4728        0.0164        0.6383        3.7112        0.1627        0.8600        2.6522
52        0.1018        0.5277        0.1449        2.3404        1.6707        0.0405        0.6938        0.0186        0.1165        0.5603        2.1924        0.7174        5.1869        0.5444        1.4728        0.0100        0.6679        3.5673        0.1508        0.7321        2.2125
53        0.0915        0.4766        0.1284        2.1253        1.3526        0.0300        0.6923        0.0108        0.1143        0.5208        2.2293        0.6498        5.7321        0.4494        1.4453        0.0057        0.6825        3.4015        0.1362        0.6175        1.8218
54        0.0805        0.4226        0.1135        1.9802        0.9996        0.0272        0.6916        0.0079        0.1101        0.4811        2.2531        0.5986        5.7927        0.3753        1.4097        0.0037        0.6808        3.2118        0.1213        0.5225        1.4917
55        0.0699        0.3696        0.1001        1.9241        0.6986        0.0287        0.6915        0.0081        0.1042        0.4398        2.2710        0.5710        5.4875        0.3162        1.3747        0.0033        0.6639        2.9968        0.1085        0.4492        1.2210
56        0.0603        0.3241        0.0881        1.9585        0.4723        0.0336        0.6918        0.0112        0.0972        0.3993        2.2795        0.5695        4.9647        0.2702        1.3431        0.0041        0.6343        2.7630        0.0989        0.3980        1.0043
57        0.0522        0.2893        0.0777        2.0613        0.3131        0.0422        0.6925        0.0185        0.0899        0.3622        2.2714        0.5903        4.3466        0.2366        1.3154        0.0064        0.5952        2.5219        0.0928        0.3664        0.8359
58        0.0459        0.2681        0.0690        2.1924        0.2053        0.0558        0.6934        0.0314        0.0830        0.3315        2.2396        0.6234        3.7163        0.2156        1.2909        0.0108        0.5502        2.2867        0.0893        0.3487        0.7111
59        0.0417        0.2618        0.0625        2.3229        0.1339        0.0762        0.6945        0.0501        0.0772        0.3088        2.1793        0.6590        3.1228        0.2083        1.2685        0.0177        0.5030        2.0703        0.0871        0.3396        0.6272
60        0.0403        0.2670        0.0581        2.4601        0.0874        0.1061        0.6957        0.0722        0.0728        0.2941        2.0921        0.6957        2.5907        0.2169        1.2468        0.0264        0.4569        1.8810        0.0859        0.3373        0.5836
61        0.0426        0.2786        0.0561        2.6396        0.0574        0.1489        0.6970        0.0944        0.0701        0.2852        1.9859        0.7411        2.1290        0.2448        1.2241        0.0357        0.4151        1.7196        0.0863        0.3432        0.5824
62        0.0506        0.2924        0.0564        2.9155        0.0386        0.2085        0.6983        0.1166        0.0699        0.2798        1.8714        0.8088        1.7375        0.2968        1.1990        0.0449        0.3817        1.5818        0.0903        0.3607        0.6282
63        0.0676        0.3062        0.0592        3.3578        0.0280        0.2880        0.6997        0.1420        0.0736        0.2761        1.7581        0.9175        1.4119        0.3781        1.1705        0.0549        0.3616        1.4608        0.1017        0.3944        0.7274
64        0.0978        0.3191        0.0655        4.0002        0.0252        0.3874        0.7012        0.1754        0.0837        0.2720        1.6520        1.0804        1.1467        0.4930        1.1387        0.0674        0.3614        1.3515        0.1270        0.4494        0.8858
65        0.1443        0.3330        0.0783        4.7502        0.0344        0.5004        0.7026        0.2201        0.1026        0.2687        1.5582        1.2812        0.9394        0.6409        1.1059        0.0842        0.3887        1.2532        0.1758        0.5243        1.1052
66        0.2031        0.3718        0.1008        5.4360        0.0681        0.6087        0.7039        0.2751        0.1318        0.2722        1.4812        1.4744        0.7971        0.8100        1.0774        0.1055        0.4495        1.1766        0.2569        0.6114        1.3780
67        0.2570        0.5829        0.1285        5.9375        0.1499        0.6767        0.7049        0.3336        0.1687        0.3145        1.4015        1.6111        0.7447        0.9680        1.0619        0.1296        0.5400        1.1666        0.3694        0.7366        1.6805
68        0.2754        1.2695        0.1512        6.2139        0.2843        0.6581        0.7051        0.3846        0.2093        0.4960        1.2265        1.6425        0.8240        1.0591        1.0719        0.1524        0.6282        1.3581        0.4938        1.0626        1.9661
69        0.2362        2.2660        0.1654        6.2560        0.2814        0.5630        0.7045        0.3872        0.2432        0.9001        0.9486        1.5772        0.9774        1.0431        1.1157        0.1642        0.6497        1.8295        0.5938        1.8124        2.1708
70        0.1544        2.7697        0.1706        5.7435        0.1860        0.5072        0.7038        0.2065        0.2457        1.3760        0.7563        1.4714        1.0211        0.9899        1.1698        0.1167        0.5883        2.3858        0.6241        2.8342        2.2730
71        0.0868        2.5673        0.1671        4.5467        0.1192        0.5161        0.7036        0.0756        0.2178        1.6580        0.7067        1.3070        0.9687        0.9775        1.1987        0.0508        0.5009        2.8539        0.5560        3.4401        2.3254
72        0.0610        2.2502        0.1627        3.5066        0.0764        0.5673        0.7039        0.0275        0.1839        1.7488        0.7289        1.1303        0.8699        1.0160        1.1984        0.0190        0.4267        3.2255        0.4380        3.4135        2.3839
73        0.0622        1.9601        0.1635        2.8239        0.0494        0.6451        0.7047        0.0121        0.1563        1.7053        0.7934        0.9729        0.7550        1.0976        1.1801        0.0075        0.3751        3.5156        0.3267        3.0119        2.4796
74        0.0772        1.7065        0.1712        2.5812        0.0341        0.7377        0.7056        0.0106        0.1376        1.5625        0.8994        0.8733        0.6418        1.2131        1.1542        0.0046        0.3485        3.7321        0.2469        2.5144        2.6245
75        0.0943        1.4843        0.1820        2.6538        0.0326        0.8320        0.7067        0.0175        0.1262        1.3681        1.0484        0.8457        0.5427        1.3508        1.1285        0.0061        0.3473        3.8788        0.2020        2.1048        2.8174
76        0.1068        1.2902        0.1912        2.7872        0.0594        0.9089        0.7078        0.0278        0.1198        1.1822        1.2256        0.8545        0.4763        1.4912        1.1093        0.0099        0.3677        3.9677        0.1816        1.8094        3.0465
77        0.1146        1.1216        0.1966        2.8889        0.1484        0.9344        0.7084        0.0366        0.1168        1.0283        1.4111        0.8698        0.4829        1.5998        1.1041        0.0139        0.4036        4.0118        0.1741        1.5872        3.2864
78        0.1192        0.9758        0.1981        2.9509        0.3532        0.8477        0.7078        0.0433        0.1159        0.9040        1.5930        0.8811        0.6425        1.6133        1.1254        0.0170        0.4494        4.0166        0.1723        1.4069        3.4888
79        0.1212        0.8506        0.1961        2.9725        0.7187        0.5973        0.7057        0.0486        0.1159        0.8023        1.7643        0.8846        1.0760        1.4478        1.1947        0.0194        0.5004        3.9844        0.1726        1.2526        3.5650
80        0.1205        0.7441        0.1896        2.9299        1.2037        0.3078        0.7024        0.0520        0.1164        0.7192        1.9184        0.8744        1.8873        1.1357        1.3144        0.0212        0.5523        3.9183        0.1724        1.1139        3.4166
81        0.1166        0.6546        0.1773        2.7900        1.6326        0.1369        0.6989        0.0473        0.1169        0.6530        2.0452        0.8409        3.0386        0.8515        1.4251        0.0208        0.6009        3.8221        0.1695        0.9810        3.0589
82        0.1099        0.5814        0.1608        2.5662        1.7967        0.0658        0.6959        0.0315        0.1171        0.6004        2.1372        0.7823        4.2771        0.6615        1.4746        0.0158        0.6414        3.6996        0.1618        0.8486        2.6128
83        0.1009        0.5231        0.1434        2.3197        1.6482        0.0391        0.6936        0.0177        0.1164        0.5569        2.1965        0.7113        5.2545        0.5350        1.4711        0.0095        0.6698        3.5536        0.1496        0.7215        2.1762
84        0.0905        0.4720        0.1270        2.1095        1.3214        0.0295        0.6922        0.0104        0.1140        0.5176        2.2318        0.6446        5.7555        0.4423        1.4423        0.0055        0.6830        3.3859        0.1348        0.6084        1.7906
85        0.0796        0.4178        0.1123        1.9716        0.9706        0.0272        0.6916        0.0078        0.1097        0.4776        2.2550        0.5952        5.7786        0.3696        1.4066        0.0036        0.6799        3.1940        0.1201        0.5152        1.4659
86        0.0690        0.3653        0.0990        1.9237        0.6759        0.0290        0.6915        0.0082        0.1036        0.4361        2.2721        0.5698        5.4487        0.3117        1.3718        0.0033        0.6618        2.9771        0.1075        0.4439        1.2001
87        0.0595        0.3206        0.0871        1.9652        0.4560        0.0342        0.6919        0.0117        0.0965        0.3956        2.2794        0.5705        4.9132        0.2668        1.3406        0.0042        0.6313        2.7423        0.0983        0.3946        0.9878
88        0.0516        0.2869        0.0768        2.0722        0.3019        0.0432        0.6926        0.0193        0.0892        0.3591        2.2696        0.5928        4.2913        0.2342        1.3132        0.0067        0.5915        2.5011        0.0924        0.3644        0.8233
89        0.0454        0.2670        0.0684        2.2039        0.1978        0.0573        0.6935        0.0328        0.0825        0.3292        2.2355        0.6265        3.6627        0.2144        1.2889        0.0113        0.5461        2.2669        0.0890        0.3476        0.7022
90        0.0415        0.2618        0.0620        2.3342        0.1290        0.0784        0.6946        0.0520        0.0768        0.3074        2.1728        0.6622        3.0739        0.2084        1.2666        0.0184        0.4989        2.0526        0.0869        0.3391        0.6218
91        0.0403        0.2679        0.0578        2.4734        0.0842        0.1092        0.6958        0.0741        0.0725        0.2931        2.0834        0.6991        2.5477        0.2185        1.2448        0.0272        0.4530        1.8659        0.0858        0.3375        0.5817
92        0.0430        0.2798        0.0560        2.6588        0.0554        0.1534        0.6971        0.0963        0.0699        0.2845        1.9761        0.7458        2.0922        0.2483        1.2220        0.0365        0.4118        1.7068        0.0865        0.3443        0.5844
93        0.0517        0.2936        0.0565        2.9464        0.0374        0.2146        0.6985        0.1186        0.0700        0.2797        1.8615        0.8164        1.7066        0.3026        1.1967        0.0457        0.3793        1.5706        0.0910        0.3628        0.6346
94        0.0696        0.3074        0.0596        3.4060        0.0275        0.2959        0.6999        0.1445        0.0742        0.2756        1.7484        0.9294        1.3865        0.3867        1.1678        0.0558        0.3607        1.4510        0.1032        0.3983        0.7387
95        0.1011        0.3202        0.0663        4.0635        0.0255        0.3969        0.7013        0.1788        0.0849        0.2716        1.6433        1.0969        1.1263        0.5046        1.1359        0.0687        0.3626        1.3425        0.1302        0.4553        0.9025
96        0.1491        0.3346        0.0799        4.8147        0.0361        0.5104        0.7027        0.2245        0.1048        0.2688        1.5509        1.2992        0.9243        0.6551        1.1032        0.0859        0.3926        1.2453        0.1815        0.5313        1.1270
97        0.2084        0.3793        0.1032        5.4880        0.0730        0.6168        0.7040        0.2802        0.1348        0.2736        1.4752        1.4893        0.7884        0.8248        1.0753        0.1076        0.4563        1.1718        0.2655        0.6197        1.4037
98        0.2605        0.6205        0.1307        5.9706        0.1601        0.6791        0.7050        0.3385        0.1721        0.3228        1.3917        1.6184        0.7458        0.9795        1.0616        0.1317        0.5485        1.1727        0.3802        0.7533        1.7069
99        0.2743        1.3520        0.1527        6.2272        0.2941        0.6516        0.7051        0.3881        0.2128        0.5225        1.2045        1.6400        0.8374        1.0619        1.0744        0.1541        0.6336        1.3891        0.5041        1.1091        1.9880
100        0.2303        2.3438        0.1662        6.2451        0.2728        0.5553        0.7044        0.3789        0.2449        0.9430        0.9257        1.5690        0.9864        1.0383        1.1207        0.1634        0.6472        1.8785        0.6000        1.8981        2.1833
101        0.1470        2.7697        0.1705        5.6510        0.1790        0.5057        0.7037        0.1903        0.2440        1.4091        0.7472        1.4585        1.0195        0.9868        1.1736        0.1101        0.5809        2.4309        0.6220        2.9134        2.2785
102        0.0830        2.5400        0.1667        4.4445        0.1147        0.5192        0.7036        0.0691        0.2148        1.6726        0.7066        1.2917        0.9614        0.9789        1.1997        0.0468        0.4937        2.8898        0.5467        3.4602        2.3296
103        0.0602        2.2235        0.1625        3.4317        0.0735        0.5732        0.7040        0.0253        0.1812        1.7503        0.7331        1.1159        0.8602        1.0215        1.1974        0.0174        0.4213        3.2536        0.4275        3.3888        2.3905
104        0.0631        1.9367        0.1639        2.7848        0.0476        0.6528        0.7047        0.0116        0.1543        1.6957        0.8007        0.9608        0.7449        1.1064        1.1780        0.0070        0.3718        3.5375        0.3183        2.9692        2.4902
105        0.0788        1.6860        0.1720        2.5793        0.0333        0.7460        0.7057        0.0109        0.1364        1.5468        0.9107        0.8684        0.6324        1.2244        1.1519        0.0045        0.3474        3.7475        0.2417        2.4738        2.6395
106        0.0956        1.4664        0.1829        2.6654        0.0335        0.8398        0.7068        0.0184        0.1255        1.3517        1.0633        0.8462        0.5352        1.3632        1.1265        0.0064        0.3483        3.8883        0.1994        2.0748        2.8362
107        0.1076        1.2746        0.1919        2.7977        0.0641        0.9138        0.7078        0.0287        0.1194        1.1678        1.2418        0.8560        0.4731        1.5026        1.1081        0.0103        0.3703        3.9731        0.1806        1.7876        3.0674
108        0.1151        1.1080        0.1969        2.8958        0.1607        0.9325        0.7084        0.0373        0.1166        1.0161        1.4270        0.8709        0.4892        1.6059        1.1046        0.0142        0.4073        4.0139        0.1738        1.5703        3.3065
109        0.1195        0.9642        0.1981        2.9546        0.3784        0.8323        0.7077        0.0438        0.1158        0.8938        1.6081        0.8815        0.6674        1.6070        1.1291        0.0172        0.4537        4.0155        0.1723        1.3928        3.5021
110        0.1212        0.8407        0.1957        2.9719        0.7578        0.5703        0.7054        0.0490        0.1159        0.7943        1.7785        0.8843        1.1308        1.4242        1.2035        0.0196        0.5049        3.9800        0.1726        1.2401        3.5619
111        0.1203        0.7356        0.1888        2.9219        1.2466        0.2876        0.7021        0.0521        0.1164        0.7133        1.9309        0.8727        1.9761        1.1077        1.3255        0.0213        0.5567        3.9108        0.1723        1.1021        3.3924
112        0.1162        0.6476        0.1760        2.7731        1.6596        0.1277        0.6986        0.0462        0.1169        0.6481        2.0547        0.8367        3.1479        0.8314        1.4320        0.0206        0.6048        3.8123        0.1690        0.9694        3.0218
113        0.1092        0.5758        0.1593        2.5446        1.7951        0.0623        0.6956        0.0300        0.1171        0.5962        2.1434        0.7763        4.3770        0.6485        1.4760        0.0152        0.6444        3.6879        0.1609        0.8373        2.5735
114        0.1001        0.5186        0.1419        2.2993        1.6243        0.0378        0.6935        0.0168        0.1162        0.5531        2.2002        0.7049        5.3184        0.5259        1.4692        0.0091        0.6716        3.5401        0.1484        0.7110        2.1404
115        0.0896        0.4675        0.1257        2.0942        1.2902        0.0291        0.6921        0.0101        0.1137        0.5139        2.2339        0.6394        5.7752        0.4353        1.4393        0.0052        0.6834        3.3704        0.1335        0.5995        1.7599
116        0.0787        0.4131        0.1111        1.9637        0.9422        0.0272        0.6915        0.0077        0.1092        0.4738        2.2565        0.5919        5.7617        0.3640        1.4034        0.0036        0.6789        3.1762        0.1189        0.5081        1.4405
117        0.0682        0.3611        0.0979        1.9239        0.6539        0.0293        0.6915        0.0084        0.1030        0.4324        2.2732        0.5689        5.4083        0.3073        1.3689        0.0033        0.6596        2.9573        0.1066        0.4387        1.1796
118        0.0588        0.3172        0.0862        1.9724        0.4402        0.0348        0.6919        0.0121        0.0959        0.3924        2.2794        0.5717        4.8612        0.2635        1.3380        0.0044        0.6281        2.7213        0.0976        0.3913        0.9717
119        0.0509        0.2846        0.0760        2.0833        0.2911        0.0442        0.6926        0.0203        0.0886        0.3564        2.2679        0.5956        4.2361        0.2320        1.3110        0.0070        0.5877        2.4801        0.0920        0.3625        0.8111
120        0.0450        0.2660        0.0677        2.2154        0.1906        0.0588        0.6936        0.0343        0.0820        0.3271        2.2313        0.6297        3.6095        0.2133        1.2869        0.0119        0.5420        2.2472        0.0888        0.3466        0.6936
121        0.0412        0.2620        0.0615        2.3456        0.1243        0.0806        0.6947        0.0538        0.0764        0.3057        2.1659        0.6652        3.0255        0.2086        1.2647        0.0191        0.4948        2.0353        0.0868        0.3387        0.6167
122        0.0404        0.2687        0.0576        2.4870        0.0811        0.1125        0.6959        0.0761        0.0722        0.2921        2.0746        0.7026        2.5053        0.2202        1.2429        0.0280        0.4492        1.8510        0.0858        0.3377        0.5802
123        0.0435        0.2809        0.0560        2.6788        0.0534        0.1580        0.6972        0.0982        0.0698        0.2842        1.9663        0.7508        2.0559        0.2520        1.2199        0.0373        0.4086        1.6941        0.0867        0.3453        0.5868
124        0.0528        0.2949        0.0567        2.9785        0.0362        0.2209        0.6986        0.1206        0.0702        0.2791        1.8514        0.8242        1.6763        0.3087        1.1943        0.0465        0.3771        1.5597        0.0917        0.3652        0.6414
125        0.0717        0.3085        0.0600        3.4558        0.0269        0.3039        0.7000        0.1471        0.0749        0.2753        1.7389        0.9419        1.3615        0.3956        1.1652        0.0568        0.3599        1.4411        0.1049        0.4024        0.7505
126        0.1047        0.3213        0.0672        4.1276        0.0258        0.4064        0.7014        0.1823        0.0863        0.2714        1.6348        1.1138        1.1064        0.5165        1.1330        0.0700        0.3640        1.3334        0.1335        0.4612        0.9196
127        0.1539        0.3364        0.0815        4.8786        0.0380        0.5204        0.7029        0.2290        0.1070        0.2686        1.5435        1.3168        0.9096        0.6694        1.1005        0.0876        0.3968        1.2377        0.1874        0.5386        1.1492
128        0.2136        0.3882        0.1056        5.5385        0.0781        0.6247        0.7041        0.2853        0.1378        0.2750        1.4690        1.5035        0.7804        0.8396        1.0734        0.1096        0.4634        1.1677        0.2744        0.6283        1.4295
129        0.2637        0.6623        0.1330        6.0020        0.1707        0.6808        0.7050        0.3434        0.1756        0.3322        1.3811        1.6250        0.7479        0.9905        1.0614        0.1338        0.5571        1.1804        0.3910        0.7716        1.7331
130        0.2728        1.4369        0.1542        6.2388        0.3023        0.6444        0.7051        0.3914        0.2162        0.5501        1.1814        1.6361        0.8514        1.0638        1.0771        0.1558        0.6384        1.4225        0.5142        1.1594        2.0092
131        0.2240        2.4168        0.1670        6.2303        0.2640        0.5481        0.7043        0.3683        0.2465        0.9868        0.9038        1.5611        0.9944        1.0332        1.1257        0.1619        0.6439        1.9278        0.6055        1.9857        2.1950
132        0.1398        2.7642        0.1704        5.5531        0.1722        0.5047        0.7037        0.1750        0.2423        1.4417        0.7395        1.4461        1.0173        0.9840        1.1772        0.1034        0.5733        2.4749        0.6189        2.9876        2.2838
133        0.0796        2.5124        0.1662        4.3442        0.1103        0.5225        0.7036        0.0632        0.2119        1.6864        0.7070        1.2769        0.9538        0.9807        1.2004        0.0430        0.4866        2.9248        0.5370        3.4750        2.3339
134        0.0597        2.1971        0.1624        3.3596        0.0707        0.5793        0.7040        0.0233        0.1785        1.7497        0.7373        1.1006        0.8504        1.0273        1.1962        0.0160        0.4160        3.2815        0.4171        3.3622        2.3974
135        0.0642        1.9135        0.1644        2.7491        0.0460        0.6605        0.7048        0.0111        0.1524        1.6865        0.8087        0.9502        0.7348        1.1155        1.1759        0.0066        0.3686        3.5585        0.3102        2.9253        2.5012
136        0.0803        1.6657        0.1730        2.5796        0.0326        0.7544        0.7058        0.0113        0.1352        1.5302        0.9222        0.8636        0.6232        1.2359        1.1496        0.0046        0.3465        3.7626        0.2368        2.4344        2.6548
137        0.0968        1.4486        0.1838        2.6773        0.0346        0.8474        0.7069        0.0192        0.1248        1.3341        1.0779        0.8459        0.5280        1.3757        1.1245        0.0066        0.3494        3.8979        0.1971        2.0462        2.8552
138        0.1084        1.2591        0.1925        2.8078        0.0692        0.9183        0.7079        0.0295        0.1191        1.1535        1.2579        0.8575        0.4705        1.5137        1.1071        0.0107        0.3730        3.9782        0.1796        1.7665        3.0884
139        0.1156        1.0947        0.1971        2.9024        0.1740        0.9296        0.7084        0.0379        0.1166        1.0051        1.4434        0.8724        0.4967        1.6113        1.1054        0.0145        0.4110        4.0152        0.1735        1.5533        3.3262
140        0.1197        0.9526        0.1980        2.9579        0.4048        0.8156        0.7076        0.0442        0.1158        0.8846        1.6236        0.8822        0.6945        1.5992        1.1333        0.0174        0.4581        4.0137        0.1723        1.3786        3.5143
141        0.1213        0.8308        0.1953        2.9708        0.7978        0.5433        0.7052        0.0494        0.1160        0.7863        1.7924        0.8839        1.1885        1.3996        1.2128        0.0198        0.5095        3.9754        0.1727        1.2277        3.5570
142        0.1200        0.7273        0.1879        2.9131        1.2889        0.2684        0.7018        0.0521        0.1165        0.7066        1.9427        0.8705        2.0676        1.0802        1.3365        0.0214        0.5611        3.9036        0.1722        1.0906        3.3666
143        0.1157        0.6407        0.1746        2.7557        1.6844        0.1192        0.6983        0.0451        0.1170        0.6433        2.0639        0.8324        3.2576        0.8121        1.4385        0.0203        0.6086        3.8024        0.1685        0.9578        2.9841
144        0.1085        0.5703        0.1578        2.5230        1.7911        0.0591        0.6954        0.0286        0.1171        0.5925        2.1498        0.7704        4.4747        0.6360        1.4770        0.0146        0.6473        3.6757        0.1600        0.8259        2.5344
145        0.0992        0.5141        0.1404        2.2792        1.5991        0.0367        0.6933        0.0160        0.1161        0.5499        2.2041        0.6989        5.3785        0.5170        1.4672        0.0086        0.6733        3.5260        0.1471        0.7005        2.1050
146        0.0886        0.4629        0.1244        2.0796        1.2588        0.0288        0.6921        0.0097        0.1134        0.5108        2.2364        0.6345        5.7913        0.4284        1.4363        0.0050        0.6836        3.3544        0.1322        0.5907        1.7297
147        0.0777        0.4084        0.1099        1.9566        0.9143        0.0273        0.6915        0.0077        0.1088        0.4705        2.2585        0.5890        5.7423        0.3585        1.4003        0.0035        0.6778        3.1579        0.1177        0.5012        1.4156
148        0.0673        0.3569        0.0969        1.9248        0.6324        0.0297        0.6915        0.0086        0.1025        0.4291        2.2744        0.5682        5.3665        0.3030        1.3661        0.0034        0.6573        2.9371        0.1057        0.4337        1.1595
149        0.0580        0.3139        0.0852        1.9802        0.4249        0.0355        0.6920        0.0126        0.0953        0.3890        2.2792        0.5731        4.8086        0.2603        1.3355        0.0045        0.6249        2.7003        0.0970        0.3881        0.9559
150        0.0503        0.2824        0.0752        2.0945        0.2807        0.0452        0.6927        0.0212        0.0880        0.3534        2.2656        0.5982        4.1808        0.2299        1.3088        0.0073        0.5839        2.4594        0.0917        0.3607        0.7993
151        0.0446        0.2651        0.0671        2.2269        0.1837        0.0604        0.6937        0.0358        0.0814        0.3247        2.2267        0.6327        3.5566        0.2123        1.2849        0.0124        0.5379        2.2279        0.0886        0.3456        0.6853
152        0.0410        0.2622        0.0611        2.3570        0.1198        0.0830        0.6948        0.0557        0.0759        0.3043        2.1589        0.6683        2.9775        0.2089        1.2628        0.0199        0.4907        2.0181        0.0867        0.3384        0.6119
153        0.0405        0.2697        0.0574        2.5010        0.0782        0.1159        0.6960        0.0780        0.0719        0.2914        2.0658        0.7062        2.4633        0.2221        1.2410        0.0289        0.4454        1.8363        0.0858        0.3380        0.5790
154        0.0440        0.2821        0.0559        2.6996        0.0516        0.1627        0.6973        0.1001        0.0697        0.2835        1.9564        0.7558        2.0202        0.2559        1.2178        0.0381        0.4054        1.6817        0.0869        0.3465        0.5895
155        0.0540        0.2961        0.0569        3.0121        0.0351        0.2273        0.6987        0.1227        0.0704        0.2789        1.8415        0.8324        1.6464        0.3149        1.1919        0.0474        0.3749        1.5488        0.0924        0.3676        0.6487
156        0.0740        0.3097        0.0605        3.5072        0.0265        0.3121        0.7001        0.1497        0.0755        0.2751        1.7295        0.9548        1.3370        0.4047        1.1625        0.0578        0.3593        1.4314        0.1066        0.4066        0.7628
157        0.1083        0.3224        0.0681        4.1923        0.0262        0.4161        0.7016        0.1859        0.0877        0.2709        1.6261        1.1307        1.0869        0.5286        1.1301        0.0713        0.3656        1.3246        0.1371        0.4674        0.9372
158        0.1589        0.3383        0.0833        4.9417        0.0401        0.5302        0.7030        0.2336        0.1093        0.2685        1.5364        1.3344        0.8954        0.6838        1.0978        0.0893        0.4012        1.2302        0.1936        0.5459        1.1719
159        0.2187        0.3985        0.1080        5.5874        0.0837        0.6321        0.7042        0.2904        0.1408        0.2769        1.4630        1.5175        0.7731        0.8542        1.0716        0.1117        0.4708        1.1640        0.2836        0.6372        1.4555
160        0.2666        0.7084        0.1352        6.0316        0.1819        0.6818        0.7051        0.3482        0.1791        0.3431        1.3697        1.6309        0.7512        1.0009        1.0615        0.1358        0.5656        1.1898        0.4019        0.7915        1.7591
;


* step1   give value before 72

Table xdes(i,o)

             1             2           3             4             5              6             7            8              9            10            11            12            13            14            15            16            17            18             19            20           21
1        0.0000        0.0000        0.0000        0.0000        0.0000        0.0000        0.0000        0.0000        0.0000        0.0000        0.0000        0.0000        0.0000        0.0000        0.0000        0.0000        0.0000        0.0000        0.0000        0.0000        0.0000
2        0.0000        0.0000        0.0000        0.0000        0.0000        0.0000        0.0000        0.0000        0.0000        0.0000        0.0000        0.0000        0.0000        0.0000        0.0000        0.0000        0.0000        0.0000        0.0000        0.0000        0.0000
3        0.0000        0.0000        0.0000        0.0000        0.0000        0.0000        0.0000        0.0000        0.0000        0.0000        0.0000        0.0000        0.0000        0.0000        0.0000        0.0000        0.0000        0.0000        0.0000        0.0000        0.0000
4        0.0000        0.0000        0.0000        0.0000        0.0000        0.0000        0.0000        0.0000        0.0000        0.0000        0.0000        0.0000        0.0000        0.0000        0.0000        0.0000        0.0000        0.0000        0.0000        0.0000        0.0000
5        0.0000        0.0000        0.0000        0.0000        0.0000        0.0000        0.0000        0.0000        0.0000        0.0000        0.0000        0.0000        0.0000        0.0000        0.0000        0.0000        0.0000        0.0000        0.0000        0.0000        0.0000
6        0.0000        0.0000        0.0000        0.0000        0.0000        0.0000        0.0000        0.0000        0.0000        0.0000        0.0000        0.0000        0.0000        0.0000        0.0000        0.0000        0.0000        0.0000        0.0000        0.0000        0.0000
7        0.0000        0.0000        0.0000        0.0000        0.0000        0.0000        0.0000        0.0000        0.0000        0.0000        0.0000        0.0000        0.0000        0.0000        0.0000        0.0000        0.0000        0.0000        0.0000        0.0000        0.0000
8        0.0000        0.0000        0.0000        0.0000        0.0000        0.0000        0.0000        0.0000        0.0000        0.0000        0.0000        0.0000        0.0000        0.0000        0.0000        0.0000        0.0000        0.0000        0.0000        0.0000        0.0000
9        0.0638        0.3041        0.0585        3.2638        0.0293        0.2728        0.6995        0.1371        0.0726        0.2768        1.7753        0.8941        1.4634        0.3616        1.1756        0.0530        0.3634        1.4794        0.0989        0.3868        0.7057
10        0.0914        0.3172        0.0641        3.8747        0.0250        0.3691        0.7009        0.1688        0.0814        0.2727        1.6677        1.0478        1.1880        0.4707        1.1443        0.0650        0.3593        1.3685        0.1212        0.4381        0.8537
11        0.1352        0.3303        0.0755        4.6189        0.0315        0.4807        0.7024        0.2115        0.0987        0.2692        1.5716        1.2451        0.9707        0.6134        1.1114        0.0809        0.3814        1.2680        0.1652        0.5101        1.0630
12        0.1928        0.3600        0.0963        5.3276        0.0596        0.5918        0.7037        0.2651        0.1262        0.2706        1.4919        1.4434        0.8159        0.7805        1.0816        0.1016        0.4362        1.1861        0.2404        0.5953        1.3279
13        0.2494        0.5201        0.1238        5.8662        0.1313        0.6701        0.7048        0.3237        0.1621        0.3011        1.4174        1.5935        0.7452        0.9440        1.0630        0.1254        0.5228        1.1581        0.3484        0.7077        1.6281
14        0.2763        1.1148        0.1479        6.1822        0.2617        0.6690        0.7052        0.3770        0.2024        0.4498        1.2665        1.6457        0.7998        1.0511        1.0677        0.1488        0.6157        1.3029        0.4731        0.9804        1.9211
15        0.2471        2.1025        0.1636        6.2683        0.2970        0.5796        0.7046        0.3974        0.2389        0.8166        0.9949        1.5914        0.9561        1.0521        1.1061        0.1645        0.6526        1.7340        0.5805        1.6521        2.1437
16        0.1695        2.7530        0.1705        5.9063        0.2006        0.5117        0.7039        0.2411        0.2482        1.3042        0.7768        1.4933        1.0220        0.9973        1.1617        0.1296        0.6025        2.2938        0.6262        2.6690        2.2611
17        0.0952        2.6215        0.1681        4.7527        0.1287        0.5111        0.7036        0.0903        0.2237        1.6263        0.7080        1.3372        0.9820        0.9760        1.1960        0.0597        0.5154        2.7801        0.5735        3.3865        2.3175
18        0.0630        2.3051        0.1632        3.6614        0.0824        0.5564        0.7039        0.0325        0.1896        1.7458        0.7215        1.1606        0.8885        1.0062        1.2001        0.0226        0.4378        3.1671        0.4590        3.4541        2.3721
19        0.0607        2.0085        0.1629        2.9104        0.0532        0.6304        0.7045        0.0135        0.1604        1.7212        0.7788        0.9963        0.7750        1.0810        1.1841        0.0087        0.3821        3.4709        0.3440        3.0964        2.4602
20        0.0741        1.7488        0.1695        2.5911        0.0359        0.7213        0.7054        0.0101        0.1403        1.5937        0.8775        0.8846        0.6605        1.1914        1.1589        0.0047        0.3511        3.6999        0.2580        2.5975        2.5963
21        0.0916        1.5214        0.1802        2.6304        0.0314        0.8165        0.7065        0.0159        0.1278        1.4036        1.0198        0.8466        0.5580        1.3264        1.1326        0.0056        0.3456        3.8581        0.2075        2.1665        2.7815
22        0.1050        1.3225        0.1899        2.7645        0.0516        0.8982        0.7076        0.0260        0.1206        1.2129        1.1937        0.8518        0.4839        1.4683        1.1118        0.0092        0.3627        3.9561        0.1838        1.8541        3.0058
23        0.1135        1.1495        0.1960        2.8733        0.1264        0.9360        0.7083        0.0353        0.1171        1.0527        1.3786        0.8669        0.4735        1.5858        1.1035        0.0132        0.3964        4.0077        0.1748        1.6222        3.2464
24        0.1186        0.9999        0.1981        2.9420        0.3070        0.8743        0.7081        0.0422        0.1159        0.9236        1.5616        0.8791        0.5989        1.6218        1.1189        0.0165        0.4409        4.0193        0.1724        1.4361        3.4603
25        0.1210        0.8713        0.1967        2.9714        0.6440        0.6498        0.7062        0.0477        0.1159        0.8188        1.7355        0.8845        0.9758        1.4909        1.1784        0.0190        0.4913        3.9932        0.1724        1.2779        3.5664
26        0.1208        0.7615        0.1911        2.9426        1.1174        0.3513        0.7030        0.0517        0.1163        0.7329        1.8934        0.8774        1.7188        1.1924        1.2921        0.0210        0.5433        3.9326        0.1725        1.1371        3.4602
27        0.1175        0.6691        0.1798        2.8205        1.5726        0.1575        0.6995        0.0491        0.1168        0.6636        2.0255        0.8484        2.8236        0.8938        1.4097        0.0212        0.5928        3.8414        0.1702        1.0038        3.1312
28        0.1113        0.5931        0.1638        2.6075        1.7925        0.0737        0.6963        0.0344        0.1171        0.6087        2.1235        0.7935        4.0723        0.6888        1.4706        0.0169        0.6350        3.7234        0.1634        0.8714        2.6915
29        0.1026        0.5324        0.1463        2.3603        1.6918        0.0421        0.6939        0.0195        0.1166        0.5639        2.1880        0.7233        5.1166        0.5539        1.4743        0.0105        0.6658        3.5813        0.1519        0.7427        2.2490
30        0.0924        0.4811        0.1298        2.1406        1.3834        0.0305        0.6924        0.0113        0.1145        0.5242        2.2267        0.6549        5.7058        0.4567        1.4482        0.0060        0.6818        3.4173        0.1374        0.6266        1.8533
31        0.0815        0.4274        0.1147        1.9886        1.0288        0.0273        0.6916        0.0080        0.1105        0.4845        2.2513        0.6018        5.8047        0.3810        1.4128        0.0038        0.6815        3.2298        0.1225        0.5297        1.5179
32        0.0708        0.3740        0.1012        1.9246        0.7218        0.0284        0.6915        0.0079        0.1047        0.4432        2.2696        0.5721        5.5251        0.3208        1.3776        0.0033        0.6659        3.0167        0.1094        0.4545        1.2422
33        0.0611        0.3277        0.0891        1.9517        0.4890        0.0330        0.6918        0.0108        0.0978        0.4024        2.2792        0.5684        5.0157        0.2737        1.3457        0.0040        0.6372        2.7841        0.0996        0.4016        1.0211
34        0.0528        0.2918        0.0785        2.0502        0.3246        0.0413        0.6924        0.0176        0.0905        0.3652        2.2730        0.5877        4.4019        0.2390        1.3177        0.0061        0.5988        2.5430        0.0932        0.3684        0.8487
35        0.0463        0.2694        0.0697        2.1804        0.2130        0.0544        0.6933        0.0300        0.0836        0.3340        2.2436        0.6203        3.7703        0.2169        1.2930        0.0103        0.5541        2.3065        0.0895        0.3497        0.7203
36        0.0420        0.2618        0.0629        2.3113        0.1390        0.0741        0.6944        0.0483        0.0777        0.3106        2.1858        0.6559        3.1723        0.2083        1.2704        0.0170        0.5070        2.0880        0.0872        0.3400        0.6328
37        0.0403        0.2662        0.0584        2.4468        0.0907        0.1030        0.6956        0.0702        0.0731        0.2950        2.1005        0.6922        2.6343        0.2154        1.2487        0.0256        0.4607        1.8963        0.0859        0.3372        0.5857
38        0.0422        0.2775        0.0562        2.6208        0.0595        0.1446        0.6969        0.0925        0.0702        0.2858        1.9956        0.7363        2.1663        0.2415        1.2261        0.0349        0.4184        1.7326        0.0861        0.3423        0.5806
39        0.0496        0.2912        0.0563        2.8857        0.0399        0.2026        0.6982        0.1146        0.0698        0.2804        1.8815        0.8015        1.7689        0.2912        1.2013        0.0441        0.3841        1.5929        0.0897        0.3585        0.6222
40        0.0656        0.3050        0.0589        3.3109        0.0287        0.2803        0.6996        0.1395        0.0731        0.2763        1.7676        0.9058        1.4377        0.3697        1.1731        0.0539        0.3626        1.4709        0.1003        0.3907        0.7164
41        0.0945        0.3180        0.0648        3.9376        0.0251        0.3781        0.7011        0.1720        0.0825        0.2724        1.6609        1.0642        1.1674        0.4816        1.1416        0.0662        0.3604        1.3605        0.1240        0.4437        0.8695
42        0.1396        0.3315        0.0769        4.6850        0.0329        0.4904        0.7025        0.2157        0.1006        0.2691        1.5658        1.2634        0.9551        0.6269        1.1087        0.0825        0.3851        1.2610        0.1703        0.5171        1.0838
43        0.1979        0.3653        0.0985        5.3825        0.0637        0.6002        0.7038        0.2700        0.1289        0.2713        1.4873        1.4591        0.8064        0.7951        1.0795        0.1035        0.4428        1.1816        0.2484        0.6032        1.3526
44        0.2532        0.5493        0.1261        5.9026        0.1402        0.6736        0.7049        0.3286        0.1653        0.3070        1.4104        1.6025        0.7446        0.9560        1.0624        0.1275        0.5314        1.1621        0.3587        0.7215        1.6540
45        0.2760        1.1897        0.1495        6.1989        0.2733        0.6639        0.7051        0.3809        0.2057        0.4715        1.2476        1.6445        0.8114        1.0554        1.0697        0.1506        0.6223        1.3295        0.4834        1.0195        1.9435
46        0.2418        2.1845        0.1645        6.2637        0.2896        0.5712        0.7045        0.3933        0.2411        0.8572        0.9720        1.5844        0.9672        1.0477        1.1108        0.1646        0.6516        1.7812        0.5872        1.7299        2.1574
47        0.1620        2.7638        0.1705        5.8297        0.1933        0.5091        0.7038        0.2236        0.2470        1.3406        0.7664        1.4833        1.0220        0.9934        1.1658        0.1233        0.5956        2.3399        0.6254        2.7517        2.2670
48        0.0909        2.5943        0.1676        4.6506        0.1239        0.5134        0.7036        0.0827        0.2208        1.6428        0.7075        1.3230        0.9757        0.9765        1.1974        0.0552        0.5082        2.8171        0.5649        3.4146        2.3212
49        0.0619        2.2772        0.1630        3.5841        0.0794        0.5616        0.7039        0.0299        0.1867        1.7469        0.7251        1.1454        0.8794        1.0108        1.1993        0.0207        0.4323        3.1966        0.4486        3.4351        2.3776
50        0.0614        1.9839        0.1632        2.8666        0.0513        0.6376        0.7046        0.0128        0.1583        1.7133        0.7862        0.9848        0.7652        1.0890        1.1821        0.0081        0.3786        3.4934        0.3353        3.0544        2.4694
51        0.0757        1.7273        0.1703        2.5856        0.0350        0.7294        0.7055        0.0103        0.1389        1.5775        0.8882        0.8784        0.6513        1.2020        1.1566        0.0046        0.3498        3.7163        0.2524        2.5560        2.6099
52        0.0929        1.5025        0.1811        2.6424        0.0319        0.8242        0.7066        0.0167        0.1270        1.3858        1.0342        0.8463        0.5504        1.3383        1.1306        0.0058        0.3464        3.8684        0.2047        2.1353        2.7990
53        0.1059        1.3061        0.1906        2.7764        0.0553        0.9036        0.7077        0.0269        0.1202        1.1979        1.2099        0.8537        0.4800        1.4796        1.1105        0.0096        0.3652        3.9616        0.1827        1.8313        3.0257
54        0.1141        1.1353        0.1963        2.8816        0.1369        0.9355        0.7084        0.0360        0.1170        1.0407        1.3951        0.8688        0.4777        1.5929        1.1037        0.0136        0.4000        4.0095        0.1744        1.6045        3.2661
55        0.1189        0.9877        0.1981        2.9470        0.3293        0.8617        0.7080        0.0427        0.1159        0.9134        1.5772        0.8801        0.6196        1.6181        1.1220        0.0167        0.4452        4.0179        0.1724        1.4216        3.4746
56        0.1211        0.8608        0.1964        2.9726        0.6807        0.6239        0.7059        0.0481        0.1159        0.8100        1.7498        0.8844        1.0242        1.4701        1.1863        0.0192        0.4959        3.9889        0.1725        1.2654        3.5662
57        0.1206        0.7526        0.1904        2.9371        1.1605        0.3292        0.7027        0.0519        0.1163        0.7259        1.9060        0.8761        1.8012        1.1640        1.3032        0.0211        0.5479        3.9252        0.1725        1.1256        3.4392
58        0.1171        0.6618        0.1786        2.8061        1.6034        0.1468        0.6992        0.0483        0.1169        0.6586        2.0357        0.8450        2.9300        0.8724        1.4176        0.0210        0.5969        3.8313        0.1699        0.9924        3.0954
59        0.1106        0.5872        0.1623        2.5875        1.7957        0.0696        0.6961        0.0330        0.1171        0.6047        2.1306        0.7882        4.1750        0.6749        1.4728        0.0164        0.6383        3.7112        0.1627        0.8600        2.6522
60        0.1018        0.5277        0.1449        2.3404        1.6707        0.0405        0.6938        0.0186        0.1165        0.5603        2.1924        0.7174        5.1869        0.5444        1.4728        0.0100        0.6679        3.5673        0.1508        0.7321        2.2125
61        0.0915        0.4766        0.1284        2.1253        1.3526        0.0300        0.6923        0.0108        0.1143        0.5208        2.2293        0.6498        5.7321        0.4494        1.4453        0.0057        0.6825        3.4015        0.1362        0.6175        1.8218
62        0.0805        0.4226        0.1135        1.9802        0.9996        0.0272        0.6916        0.0079        0.1101        0.4811        2.2531        0.5986        5.7927        0.3753        1.4097        0.0037        0.6808        3.2118        0.1213        0.5225        1.4917
63        0.0699        0.3696        0.1001        1.9241        0.6986        0.0287        0.6915        0.0081        0.1042        0.4398        2.2710        0.5710        5.4875        0.3162        1.3747        0.0033        0.6639        2.9968        0.1085        0.4492        1.2210
64        0.0603        0.3241        0.0881        1.9585        0.4723        0.0336        0.6918        0.0112        0.0972        0.3993        2.2795        0.5695        4.9647        0.2702        1.3431        0.0041        0.6343        2.7630        0.0989        0.3980        1.0043
65        0.0522        0.2893        0.0777        2.0613        0.3131        0.0422        0.6925        0.0185        0.0899        0.3622        2.2714        0.5903        4.3466        0.2366        1.3154        0.0064        0.5952        2.5219        0.0928        0.3664        0.8359
66        0.0459        0.2681        0.0690        2.1924        0.2053        0.0558        0.6934        0.0314        0.0830        0.3315        2.2396        0.6234        3.7163        0.2156        1.2909        0.0108        0.5502        2.2867        0.0893        0.3487        0.7111
67        0.0417        0.2618        0.0625        2.3229        0.1339        0.0762        0.6945        0.0501        0.0772        0.3088        2.1793        0.6590        3.1228        0.2083        1.2685        0.0177        0.5030        2.0703        0.0871        0.3396        0.6272
68        0.0403        0.2670        0.0581        2.4601        0.0874        0.1061        0.6957        0.0722        0.0728        0.2941        2.0921        0.6957        2.5907        0.2169        1.2468        0.0264        0.4569        1.8810        0.0859        0.3373        0.5836
69        0.0426        0.2786        0.0561        2.6396        0.0574        0.1489        0.6970        0.0944        0.0701        0.2852        1.9859        0.7411        2.1290        0.2448        1.2241        0.0357        0.4151        1.7196        0.0863        0.3432        0.5824
70        0.0506        0.2924        0.0564        2.9155        0.0386        0.2085        0.6983        0.1166        0.0699        0.2798        1.8714        0.8088        1.7375        0.2968        1.1990        0.0449        0.3817        1.5818        0.0903        0.3607        0.6282
71        0.0676        0.3062        0.0592        3.3578        0.0280        0.2880        0.6997        0.1420        0.0736        0.2761        1.7581        0.9175        1.4119        0.3781        1.1705        0.0549        0.3616        1.4608        0.1017        0.3944        0.7274
72        0.0978        0.3191        0.0655        4.0002        0.0252        0.3874        0.7012        0.1754        0.0837        0.2720        1.6520        1.0804        1.1467        0.4930        1.1387        0.0674        0.3614        1.3515        0.1270        0.4494        0.8858
73        0.1443        0.3330        0.0783        4.7502        0.0344        0.5004        0.7026        0.2201        0.1026        0.2687        1.5582        1.2812        0.9394        0.6409        1.1059        0.0842        0.3887        1.2532        0.1758        0.5243        1.1052
74        0.2031        0.3718        0.1008        5.4360        0.0681        0.6087        0.7039        0.2751        0.1318        0.2722        1.4812        1.4744        0.7971        0.8100        1.0774        0.1055        0.4495        1.1766        0.2569        0.6114        1.3780
75        0.2570        0.5829        0.1285        5.9375        0.1499        0.6767        0.7049        0.3336        0.1687        0.3145        1.4015        1.6111        0.7447        0.9680        1.0619        0.1296        0.5400        1.1666        0.3694        0.7366        1.6805
76        0.2754        1.2695        0.1512        6.2139        0.2843        0.6581        0.7051        0.3846        0.2093        0.4960        1.2265        1.6425        0.8240        1.0591        1.0719        0.1524        0.6282        1.3581        0.4938        1.0626        1.9661
77        0.2362        2.2660        0.1654        6.2560        0.2814        0.5630        0.7045        0.3872        0.2432        0.9001        0.9486        1.5772        0.9774        1.0431        1.1157        0.1642        0.6497        1.8295        0.5938        1.8124        2.1708
78        0.1544        2.7697        0.1706        5.7435        0.1860        0.5072        0.7038        0.2065        0.2457        1.3760        0.7563        1.4714        1.0211        0.9899        1.1698        0.1167        0.5883        2.3858        0.6241        2.8342        2.2730
79        0.0868        2.5673        0.1671        4.5467        0.1192        0.5161        0.7036        0.0756        0.2178        1.6580        0.7067        1.3070        0.9687        0.9775        1.1987        0.0508        0.5009        2.8539        0.5560        3.4401        2.3254
80        0.0610        2.2502        0.1627        3.5066        0.0764        0.5673        0.7039        0.0275        0.1839        1.7488        0.7289        1.1303        0.8699        1.0160        1.1984        0.0190        0.4267        3.2255        0.4380        3.4135        2.3839
81        0.0622        1.9601        0.1635        2.8239        0.0494        0.6451        0.7047        0.0121        0.1563        1.7053        0.7934        0.9729        0.7550        1.0976        1.1801        0.0075        0.3751        3.5156        0.3267        3.0119        2.4796
82        0.0772        1.7065        0.1712        2.5812        0.0341        0.7377        0.7056        0.0106        0.1376        1.5625        0.8994        0.8733        0.6418        1.2131        1.1542        0.0046        0.3485        3.7321        0.2469        2.5144        2.6245
83        0.0943        1.4843        0.1820        2.6538        0.0326        0.8320        0.7067        0.0175        0.1262        1.3681        1.0484        0.8457        0.5427        1.3508        1.1285        0.0061        0.3473        3.8788        0.2020        2.1048        2.8174
84        0.1068        1.2902        0.1912        2.7872        0.0594        0.9089        0.7078        0.0278        0.1198        1.1822        1.2256        0.8545        0.4763        1.4912        1.1093        0.0099        0.3677        3.9677        0.1816        1.8094        3.0465
85        0.1146        1.1216        0.1966        2.8889        0.1484        0.9344        0.7084        0.0366        0.1168        1.0283        1.4111        0.8698        0.4829        1.5998        1.1041        0.0139        0.4036        4.0118        0.1741        1.5872        3.2864
86        0.1192        0.9758        0.1981        2.9509        0.3532        0.8477        0.7078        0.0433        0.1159        0.9040        1.5930        0.8811        0.6425        1.6133        1.1254        0.0170        0.4494        4.0166        0.1723        1.4069        3.4888
87        0.1212        0.8506        0.1961        2.9725        0.7187        0.5973        0.7057        0.0486        0.1159        0.8023        1.7643        0.8846        1.0760        1.4478        1.1947        0.0194        0.5004        3.9844        0.1726        1.2526        3.5650
88        0.1205        0.7441        0.1896        2.9299        1.2037        0.3078        0.7024        0.0520        0.1164        0.7192        1.9184        0.8744        1.8873        1.1357        1.3144        0.0212        0.5523        3.9183        0.1724        1.1139        3.4166
89        0.1166        0.6546        0.1773        2.7900        1.6326        0.1369        0.6989        0.0473        0.1169        0.6530        2.0452        0.8409        3.0386        0.8515        1.4251        0.0208        0.6009        3.8221        0.1695        0.9810        3.0589
90        0.1099        0.5814        0.1608        2.5662        1.7967        0.0658        0.6959        0.0315        0.1171        0.6004        2.1372        0.7823        4.2771        0.6615        1.4746        0.0158        0.6414        3.6996        0.1618        0.8486        2.6128
91        0.1009        0.5231        0.1434        2.3197        1.6482        0.0391        0.6936        0.0177        0.1164        0.5569        2.1965        0.7113        5.2545        0.5350        1.4711        0.0095        0.6698        3.5536        0.1496        0.7215        2.1762
92        0.0905        0.4720        0.1270        2.1095        1.3214        0.0295        0.6922        0.0104        0.1140        0.5176        2.2318        0.6446        5.7555        0.4423        1.4423        0.0055        0.6830        3.3859        0.1348        0.6084        1.7906
93        0.0796        0.4178        0.1123        1.9716        0.9706        0.0272        0.6916        0.0078        0.1097        0.4776        2.2550        0.5952        5.7786        0.3696        1.4066        0.0036        0.6799        3.1940        0.1201        0.5152        1.4659
94        0.0690        0.3653        0.0990        1.9237        0.6759        0.0290        0.6915        0.0082        0.1036        0.4361        2.2721        0.5698        5.4487        0.3117        1.3718        0.0033        0.6618        2.9771        0.1075        0.4439        1.2001
95        0.0595        0.3206        0.0871        1.9652        0.4560        0.0342        0.6919        0.0117        0.0965        0.3956        2.2794        0.5705        4.9132        0.2668        1.3406        0.0042        0.6313        2.7423        0.0983        0.3946        0.9878
96        0.0516        0.2869        0.0768        2.0722        0.3019        0.0432        0.6926        0.0193        0.0892        0.3591        2.2696        0.5928        4.2913        0.2342        1.3132        0.0067        0.5915        2.5011        0.0924        0.3644        0.8233
97        0.0454        0.2670        0.0684        2.2039        0.1978        0.0573        0.6935        0.0328        0.0825        0.3292        2.2355        0.6265        3.6627        0.2144        1.2889        0.0113        0.5461        2.2669        0.0890        0.3476        0.7022
98        0.0415        0.2618        0.0620        2.3342        0.1290        0.0784        0.6946        0.0520        0.0768        0.3074        2.1728        0.6622        3.0739        0.2084        1.2666        0.0184        0.4989        2.0526        0.0869        0.3391        0.6218
99        0.0403        0.2679        0.0578        2.4734        0.0842        0.1092        0.6958        0.0741        0.0725        0.2931        2.0834        0.6991        2.5477        0.2185        1.2448        0.0272        0.4530        1.8659        0.0858        0.3375        0.5817
100        0.0430        0.2798        0.0560        2.6588        0.0554        0.1534        0.6971        0.0963        0.0699        0.2845        1.9761        0.7458        2.0922        0.2483        1.2220        0.0365        0.4118        1.7068        0.0865        0.3443        0.5844
101        0.0517        0.2936        0.0565        2.9464        0.0374        0.2146        0.6985        0.1186        0.0700        0.2797        1.8615        0.8164        1.7066        0.3026        1.1967        0.0457        0.3793        1.5706        0.0910        0.3628        0.6346
102        0.0696        0.3074        0.0596        3.4060        0.0275        0.2959        0.6999        0.1445        0.0742        0.2756        1.7484        0.9294        1.3865        0.3867        1.1678        0.0558        0.3607        1.4510        0.1032        0.3983        0.7387
103        0.1011        0.3202        0.0663        4.0635        0.0255        0.3969        0.7013        0.1788        0.0849        0.2716        1.6433        1.0969        1.1263        0.5046        1.1359        0.0687        0.3626        1.3425        0.1302        0.4553        0.9025
104        0.1491        0.3346        0.0799        4.8147        0.0361        0.5104        0.7027        0.2245        0.1048        0.2688        1.5509        1.2992        0.9243        0.6551        1.1032        0.0859        0.3926        1.2453        0.1815        0.5313        1.1270
105        0.2084        0.3793        0.1032        5.4880        0.0730        0.6168        0.7040        0.2802        0.1348        0.2736        1.4752        1.4893        0.7884        0.8248        1.0753        0.1076        0.4563        1.1718        0.2655        0.6197        1.4037
106        0.2605        0.6205        0.1307        5.9706        0.1601        0.6791        0.7050        0.3385        0.1721        0.3228        1.3917        1.6184        0.7458        0.9795        1.0616        0.1317        0.5485        1.1727        0.3802        0.7533        1.7069
107        0.2743        1.3520        0.1527        6.2272        0.2941        0.6516        0.7051        0.3881        0.2128        0.5225        1.2045        1.6400        0.8374        1.0619        1.0744        0.1541        0.6336        1.3891        0.5041        1.1091        1.9880
108        0.2303        2.3438        0.1662        6.2451        0.2728        0.5553        0.7044        0.3789        0.2449        0.9430        0.9257        1.5690        0.9864        1.0383        1.1207        0.1634        0.6472        1.8785        0.6000        1.8981        2.1833
109        0.1470        2.7697        0.1705        5.6510        0.1790        0.5057        0.7037        0.1903        0.2440        1.4091        0.7472        1.4585        1.0195        0.9868        1.1736        0.1101        0.5809        2.4309        0.6220        2.9134        2.2785
110        0.0830        2.5400        0.1667        4.4445        0.1147        0.5192        0.7036        0.0691        0.2148        1.6726        0.7066        1.2917        0.9614        0.9789        1.1997        0.0468        0.4937        2.8898        0.5467        3.4602        2.3296
111        0.0602        2.2235        0.1625        3.4317        0.0735        0.5732        0.7040        0.0253        0.1812        1.7503        0.7331        1.1159        0.8602        1.0215        1.1974        0.0174        0.4213        3.2536        0.4275        3.3888        2.3905
112        0.0631        1.9367        0.1639        2.7848        0.0476        0.6528        0.7047        0.0116        0.1543        1.6957        0.8007        0.9608        0.7449        1.1064        1.1780        0.0070        0.3718        3.5375        0.3183        2.9692        2.4902
113        0.0788        1.6860        0.1720        2.5793        0.0333        0.7460        0.7057        0.0109        0.1364        1.5468        0.9107        0.8684        0.6324        1.2244        1.1519        0.0045        0.3474        3.7475        0.2417        2.4738        2.6395
114        0.0956        1.4664        0.1829        2.6654        0.0335        0.8398        0.7068        0.0184        0.1255        1.3517        1.0633        0.8462        0.5352        1.3632        1.1265        0.0064        0.3483        3.8883        0.1994        2.0748        2.8362
115        0.1076        1.2746        0.1919        2.7977        0.0641        0.9138        0.7078        0.0287        0.1194        1.1678        1.2418        0.8560        0.4731        1.5026        1.1081        0.0103        0.3703        3.9731        0.1806        1.7876        3.0674
116        0.1151        1.1080        0.1969        2.8958        0.1607        0.9325        0.7084        0.0373        0.1166        1.0161        1.4270        0.8709        0.4892        1.6059        1.1046        0.0142        0.4073        4.0139        0.1738        1.5703        3.3065
117        0.1195        0.9642        0.1981        2.9546        0.3784        0.8323        0.7077        0.0438        0.1158        0.8938        1.6081        0.8815        0.6674        1.6070        1.1291        0.0172        0.4537        4.0155        0.1723        1.3928        3.5021
118        0.1212        0.8407        0.1957        2.9719        0.7578        0.5703        0.7054        0.0490        0.1159        0.7943        1.7785        0.8843        1.1308        1.4242        1.2035        0.0196        0.5049        3.9800        0.1726        1.2401        3.5619
119        0.1203        0.7356        0.1888        2.9219        1.2466        0.2876        0.7021        0.0521        0.1164        0.7133        1.9309        0.8727        1.9761        1.1077        1.3255        0.0213        0.5567        3.9108        0.1723        1.1021        3.3924
120        0.1162        0.6476        0.1760        2.7731        1.6596        0.1277        0.6986        0.0462        0.1169        0.6481        2.0547        0.8367        3.1479        0.8314        1.4320        0.0206        0.6048        3.8123        0.1690        0.9694        3.0218
121        0.1092        0.5758        0.1593        2.5446        1.7951        0.0623        0.6956        0.0300        0.1171        0.5962        2.1434        0.7763        4.3770        0.6485        1.4760        0.0152        0.6444        3.6879        0.1609        0.8373        2.5735
122        0.1001        0.5186        0.1419        2.2993        1.6243        0.0378        0.6935        0.0168        0.1162        0.5531        2.2002        0.7049        5.3184        0.5259        1.4692        0.0091        0.6716        3.5401        0.1484        0.7110        2.1404
123        0.0896        0.4675        0.1257        2.0942        1.2902        0.0291        0.6921        0.0101        0.1137        0.5139        2.2339        0.6394        5.7752        0.4353        1.4393        0.0052        0.6834        3.3704        0.1335        0.5995        1.7599
124        0.0787        0.4131        0.1111        1.9637        0.9422        0.0272        0.6915        0.0077        0.1092        0.4738        2.2565        0.5919        5.7617        0.3640        1.4034        0.0036        0.6789        3.1762        0.1189        0.5081        1.4405
125        0.0682        0.3611        0.0979        1.9239        0.6539        0.0293        0.6915        0.0084        0.1030        0.4324        2.2732        0.5689        5.4083        0.3073        1.3689        0.0033        0.6596        2.9573        0.1066        0.4387        1.1796
126        0.0588        0.3172        0.0862        1.9724        0.4402        0.0348        0.6919        0.0121        0.0959        0.3924        2.2794        0.5717        4.8612        0.2635        1.3380        0.0044        0.6281        2.7213        0.0976        0.3913        0.9717
127        0.0509        0.2846        0.0760        2.0833        0.2911        0.0442        0.6926        0.0203        0.0886        0.3564        2.2679        0.5956        4.2361        0.2320        1.3110        0.0070        0.5877        2.4801        0.0920        0.3625        0.8111
128        0.0450        0.2660        0.0677        2.2154        0.1906        0.0588        0.6936        0.0343        0.0820        0.3271        2.2313        0.6297        3.6095        0.2133        1.2869        0.0119        0.5420        2.2472        0.0888        0.3466        0.6936
129        0.0412        0.2620        0.0615        2.3456        0.1243        0.0806        0.6947        0.0538        0.0764        0.3057        2.1659        0.6652        3.0255        0.2086        1.2647        0.0191        0.4948        2.0353        0.0868        0.3387        0.6167
130        0.0404        0.2687        0.0576        2.4870        0.0811        0.1125        0.6959        0.0761        0.0722        0.2921        2.0746        0.7026        2.5053        0.2202        1.2429        0.0280        0.4492        1.8510        0.0858        0.3377        0.5802
131        0.0435        0.2809        0.0560        2.6788        0.0534        0.1580        0.6972        0.0982        0.0698        0.2842        1.9663        0.7508        2.0559        0.2520        1.2199        0.0373        0.4086        1.6941        0.0867        0.3453        0.5868
132        0.0528        0.2949        0.0567        2.9785        0.0362        0.2209        0.6986        0.1206        0.0702        0.2791        1.8514        0.8242        1.6763        0.3087        1.1943        0.0465        0.3771        1.5597        0.0917        0.3652        0.6414
133        0.0717        0.3085        0.0600        3.4558        0.0269        0.3039        0.7000        0.1471        0.0749        0.2753        1.7389        0.9419        1.3615        0.3956        1.1652        0.0568        0.3599        1.4411        0.1049        0.4024        0.7505
134        0.1047        0.3213        0.0672        4.1276        0.0258        0.4064        0.7014        0.1823        0.0863        0.2714        1.6348        1.1138        1.1064        0.5165        1.1330        0.0700        0.3640        1.3334        0.1335        0.4612        0.9196
135        0.1539        0.3364        0.0815        4.8786        0.0380        0.5204        0.7029        0.2290        0.1070        0.2686        1.5435        1.3168        0.9096        0.6694        1.1005        0.0876        0.3968        1.2377        0.1874        0.5386        1.1492
136        0.2136        0.3882        0.1056        5.5385        0.0781        0.6247        0.7041        0.2853        0.1378        0.2750        1.4690        1.5035        0.7804        0.8396        1.0734        0.1096        0.4634        1.1677        0.2744        0.6283        1.4295
137        0.2637        0.6623        0.1330        6.0020        0.1707        0.6808        0.7050        0.3434        0.1756        0.3322        1.3811        1.6250        0.7479        0.9905        1.0614        0.1338        0.5571        1.1804        0.3910        0.7716        1.7331
138        0.2728        1.4369        0.1542        6.2388        0.3023        0.6444        0.7051        0.3914        0.2162        0.5501        1.1814        1.6361        0.8514        1.0638        1.0771        0.1558        0.6384        1.4225        0.5142        1.1594        2.0092
139        0.2240        2.4168        0.1670        6.2303        0.2640        0.5481        0.7043        0.3683        0.2465        0.9868        0.9038        1.5611        0.9944        1.0332        1.1257        0.1619        0.6439        1.9278        0.6055        1.9857        2.1950
140        0.1398        2.7642        0.1704        5.5531        0.1722        0.5047        0.7037        0.1750        0.2423        1.4417        0.7395        1.4461        1.0173        0.9840        1.1772        0.1034        0.5733        2.4749        0.6189        2.9876        2.2838
141        0.0796        2.5124        0.1662        4.3442        0.1103        0.5225        0.7036        0.0632        0.2119        1.6864        0.7070        1.2769        0.9538        0.9807        1.2004        0.0430        0.4866        2.9248        0.5370        3.4750        2.3339
142        0.0597        2.1971        0.1624        3.3596        0.0707        0.5793        0.7040        0.0233        0.1785        1.7497        0.7373        1.1006        0.8504        1.0273        1.1962        0.0160        0.4160        3.2815        0.4171        3.3622        2.3974
143        0.0642        1.9135        0.1644        2.7491        0.0460        0.6605        0.7048        0.0111        0.1524        1.6865        0.8087        0.9502        0.7348        1.1155        1.1759        0.0066        0.3686        3.5585        0.3102        2.9253        2.5012
144        0.0803        1.6657        0.1730        2.5796        0.0326        0.7544        0.7058        0.0113        0.1352        1.5302        0.9222        0.8636        0.6232        1.2359        1.1496        0.0046        0.3465        3.7626        0.2368        2.4344        2.6548
145        0.0968        1.4486        0.1838        2.6773        0.0346        0.8474        0.7069        0.0192        0.1248        1.3341        1.0779        0.8459        0.5280        1.3757        1.1245        0.0066        0.3494        3.8979        0.1971        2.0462        2.8552
146        0.1084        1.2591        0.1925        2.8078        0.0692        0.9183        0.7079        0.0295        0.1191        1.1535        1.2579        0.8575        0.4705        1.5137        1.1071        0.0107        0.3730        3.9782        0.1796        1.7665        3.0884
147        0.1156        1.0947        0.1971        2.9024        0.1740        0.9296        0.7084        0.0379        0.1166        1.0051        1.4434        0.8724        0.4967        1.6113        1.1054        0.0145        0.4110        4.0152        0.1735        1.5533        3.3262
148        0.1197        0.9526        0.1980        2.9579        0.4048        0.8156        0.7076        0.0442        0.1158        0.8846        1.6236        0.8822        0.6945        1.5992        1.1333        0.0174        0.4581        4.0137        0.1723        1.3786        3.5143
149        0.1213        0.8308        0.1953        2.9708        0.7978        0.5433        0.7052        0.0494        0.1160        0.7863        1.7924        0.8839        1.1885        1.3996        1.2128        0.0198        0.5095        3.9754        0.1727        1.2277        3.5570
150        0.1200        0.7273        0.1879        2.9131        1.2889        0.2684        0.7018        0.0521        0.1165        0.7066        1.9427        0.8705        2.0676        1.0802        1.3365        0.0214        0.5611        3.9036        0.1722        1.0906        3.3666
151        0.1157        0.6407        0.1746        2.7557        1.6844        0.1192        0.6983        0.0451        0.1170        0.6433        2.0639        0.8324        3.2576        0.8121        1.4385        0.0203        0.6086        3.8024        0.1685        0.9578        2.9841
152        0.1085        0.5703        0.1578        2.5230        1.7911        0.0591        0.6954        0.0286        0.1171        0.5925        2.1498        0.7704        4.4747        0.6360        1.4770        0.0146        0.6473        3.6757        0.1600        0.8259        2.5344
153        0.0992        0.5141        0.1404        2.2792        1.5991        0.0367        0.6933        0.0160        0.1161        0.5499        2.2041        0.6989        5.3785        0.5170        1.4672        0.0086        0.6733        3.5260        0.1471        0.7005        2.1050
154        0.0886        0.4629        0.1244        2.0796        1.2588        0.0288        0.6921        0.0097        0.1134        0.5108        2.2364        0.6345        5.7913        0.4284        1.4363        0.0050        0.6836        3.3544        0.1322        0.5907        1.7297
155        0.0777        0.4084        0.1099        1.9566        0.9143        0.0273        0.6915        0.0077        0.1088        0.4705        2.2585        0.5890        5.7423        0.3585        1.4003        0.0035        0.6778        3.1579        0.1177        0.5012        1.4156
156        0.0673        0.3569        0.0969        1.9248        0.6324        0.0297        0.6915        0.0086        0.1025        0.4291        2.2744        0.5682        5.3665        0.3030        1.3661        0.0034        0.6573        2.9371        0.1057        0.4337        1.1595
157        0.0580        0.3139        0.0852        1.9802        0.4249        0.0355        0.6920        0.0126        0.0953        0.3890        2.2792        0.5731        4.8086        0.2603        1.3355        0.0045        0.6249        2.7003        0.0970        0.3881        0.9559
158        0.0503        0.2824        0.0752        2.0945        0.2807        0.0452        0.6927        0.0212        0.0880        0.3534        2.2656        0.5982        4.1808        0.2299        1.3088        0.0073        0.5839        2.4594        0.0917        0.3607        0.7993
159        0.0446        0.2651        0.0671        2.2269        0.1837        0.0604        0.6937        0.0358        0.0814        0.3247        2.2267        0.6327        3.5566        0.2123        1.2849        0.0124        0.5379        2.2279        0.0886        0.3456        0.6853
160        0.0410        0.2622        0.0611        2.3570        0.1198        0.0830        0.6948        0.0557        0.0759        0.3043        2.1589        0.6683        2.9775        0.2089        1.2628        0.0199        0.4907        2.0181        0.0867        0.3384        0.6119
;


*guess values
parameter
         x1guess(i,j)
         x2guess(i,j)
         x3guess(i,j)
         x4guess(i,j)
         x5guess(i,j)
         x6guess(i,j)
         x7guess(i,j)
         x8guess(i,j)
         x9guess(i,j)
         x10guess(i,j)
         x11guess(i,j)
         x12guess(i,j)
         x13guess(i,j)
         x14guess(i,j)
         x15guess(i,j)
         x16guess(i,j)
         x17guess(i,j)
         x18guess(i,j)
         x19guess(i,j)
         x20guess(i,j)
         x21guess(i,j)

         k1guess(i)
         k2guess(i)
         k3guess(i)
         k4guess(i)
         k5guess(i)
         k6guess(i)
         k7guess(i)
         k8guess(i)
         k9guess(i)
         k10guess(i)
         k11guess(i)
         k12guess(i)
         k13guess(i)
         k14guess(i)
         k15guess(i)
         k16guess(i)
         k17guess(i)
         k18guess(i)
         k19guess(i)
         k20guess(i)
         k21guess(i)

         dt;

for (ii = 1 to nfe,
    for (jj = 1 to ncp,
         x1guess(i,j) = 0.1;
         x2guess(i,j) = 1;
         x3guess(i,j) = 0.1;
         x4guess(i,j) = 2;
         x5guess(i,j) = 0.3;
         x6guess(i,j) = 0.2;
         x7guess(i,j) = 0.2;
         x8guess(i,j) = 0.1;
         x9guess(i,j) = 0.1;
         x10guess(i,j) = 0.3;
         x11guess(i,j) = 1;
         x12guess(i,j) = 0.1;
         x13guess(i,j) = 2;
         x14guess(i,j) = 0.1;
         x15guess(i,j) = 0.1;
         x16guess(i,j) = 0.1;
         x17guess(i,j) = 0.1;
         x18guess(i,j) = 2;
         x19guess(i,j) = 0.2;
         x20guess(i,j) = 3;
         x21guess(i,j) = 2;
         );
         k1guess(i)=1;
         k2guess(i)=1;
         k3guess(i)=1;
         k4guess(i)=1;
         k5guess(i)=1;
         k6guess(i)=1;
         k7guess(i)=1;
         k8guess(i)=1 ;
         k9guess(i)=1  ;
         k10guess(i)=1;
         k11guess(i)=1;
         k12guess(i)=1;
         k13guess(i)=1 ;
         k14guess(i)=1;
         k15guess(i)=1   ;
         k16guess(i)=1 ;
         k17guess(i)=1;
         k18guess(i)=1;
         k19guess(i)=1;
         k20guess(i)=1;
         k21guess(i)=1;

      );
          dt=tf/nfe;

 Variables
           x1(i,j)
           x2(i,j)
           x3(i,j)
           x4(i,j)
           x5(i,j)
           x6(i,j)
           x7(i,j)
           x8(i,j)
           x9(i,j)
           x10(i,j)
           x11(i,j)
           x12(i,j)
           x13(i,j)
           x14(i,j)
           x15(i,j)
           x16(i,j)
           x17(i,j)
           x18(i,j)
           x19(i,j)
           x20(i,j)
           x21(i,j)

           x1000(i)
           x2000(i)
           x3000(i)
           x4000(i)
           x5000(i)
           x6000(i)
           x70(i)
           x80(i)
           x90(i)
           x100(i)
           x110(i)
           x120(i)
           x130(i)
           x140(i)
           x150(i)
           x160(i)
           x170(i)
           x180(i)
           x190(i)
           x200(i)
           x210(i)

         x1dot(i,j)
         x2dot(i,j)
         x3dot(i,j)
         x4dot(i,j)
         x5dot(i,j)
         x6dot(i,j)
         x7dot(i,j)
         x8dot(i,j)
         x9dot(i,j)
         x10dot(i,j)
         x11dot(i,j)
         x12dot(i,j)
         x13dot(i,j)
         x14dot(i,j)
         x15dot(i,j)
         x16dot(i,j)
         x17dot(i,j)
         x18dot(i,j)
         x19dot(i,j)
         x20dot(i,j)
         x21dot(i,j)

         ph1
         ph2
         phi          objective function ;

Positive variables

         k1(i)
         k2(i)
         k3(i)
         k4(i)
         k5(i)
         k6(i)
         k7(i)
         k8(i)
         k9(i)
         k10(i)
         k11(i)
         k12(i)
         k13(i)
         k14(i)
         k15(i)
         k16(i)
         k17(i)
         k18(i)
         k19(i)
         k20(i)
         k21(i)
;

Binary  Variables                y1
                                 y2
                                 y3
                                 y4
                                 y5
                                 y6
                                 y7
                                 y8
                                 y9
                                 y10
                                 y11
                                 y12
                                 y13
                                 y14
                                 y15
                                 y16
                                 y17
                                 y18
                                 y19
                                 y20
                                 y21   ;

Equations  fobj        criterion definition
           P1
           P2
           fdesf1(i)
           fdesf2(i)
           fdesf3(i)
           fdesf4(i)
           fdesf5(i)
           fdesf6(i)
           fdesf7(i)
           fdesf8(i)
           fdesf9(i)
           fdesf10(i)
           fdesf11(i)
           fdesf12(i)
           fdesf13(i)
           fdesf14(i)
           fdesf15(i)
           fdesf16(i)
           fdesf17(i)
           fdesf18(i)
           fdesf19(i)
           fdesf20(i)
           fdesf21(i)

           fk1(i)
           fk2(i)
           fk3(i)
           fk4(i)
           fk5(i)
           fk6(i)
           fk7(i)
           fk8(i)
           fk9(i)
           fk10(i)
           fk11(i)
           fk12(i)
           fk13(i)
           fk14(i)
           fk15(i)
           fk16(i)
           fk17(i)
           fk18(i)
           fk19(i)
           fk20(i)
           fk21(i)

         IX1, IX2,IX3,IX4,IX5,IX6,IX7,IX8,IX9,IX10,IX11,IX12,IX13,IX14,IX15,IX16,IX17,IX18,IX19,IX20,IX21
         FECOLx101(i)
         FECOLx102(i)
         FECOLx103(i)
         FECOLx201(i)
         FECOLx202(i)
         FECOLx203(i)
         FECOLx301(i)
         FECOLx302(i)
         FECOLx303(i)
         FECOLx401(i)
         FECOLx402(i)
         FECOLx403(i)
         FECOLx501(i)
         FECOLx502(i)
         FECOLx503(i)
         FECOLx601(i)
         FECOLx602(i)
         FECOLx603(i)
         FECOLx701(i)
         FECOLx702(i)
         FECOLx703(i)
         FECOLx801(i)
         FECOLx802(i)
         FECOLx803(i)
         FECOLx901(i)
         FECOLx902(i)
         FECOLx903(i)
         FECOLx1001(i)
         FECOLx1002(i)
         FECOLx1003(i)
         FECOLx1101(i)
         FECOLx1102(i)
         FECOLx1103(i)
         FECOLx1201(i)
         FECOLx1202(i)
         FECOLx1203(i)
         FECOLx1301(i)
         FECOLx1302(i)
         FECOLx1303(i)
         FECOLx1401(i)
         FECOLx1402(i)
         FECOLx1403(i)
         FECOLx1501(i)
         FECOLx1502(i)
         FECOLx1503(i)
         FECOLx1601(i)
         FECOLx1602(i)
         FECOLx1603(i)
         FECOLx1701(i)
         FECOLx1702(i)
         FECOLx1703(i)
         FECOLx1801(i)
         FECOLx1802(i)
         FECOLx1803(i)
         FECOLx1901(i)
         FECOLx1902(i)
         FECOLx1903(i)
         FECOLx2001(i)
         FECOLx2002(i)
         FECOLx2003(i)
         FECOLx2101(i)
         FECOLx2102(i)
         FECOLx2103(i)


         ODEx1(i,j)
         ODEx2(i,j)
         ODEx3(i,j)
         ODEx4(i,j)
         ODEx5(i,j)
         ODEx6(i,j)
         ODEx7(i,j)
         ODEx8(i,j)
         ODEx9(i,j)
         ODEx10(i,j)
         ODEx11(i,j)
         ODEx12(i,j)
         ODEx13(i,j)
         ODEx14(i,j)
         ODEx15(i,j)
         ODEx16(i,j)
         ODEx17(i,j)
         ODEx18(i,j)
         ODEx19(i,j)
         ODEx20(i,j)
         ODEx21(i,j)

         CONx1(i)
         CONx2(i)
         CONx3(i)
         CONx4(i)
         CONx5(i)
         CONx6(i)
         CONx7(i)
         CONx8(i)
         CONx9(i)
         CONx10(i)
         CONx11(i)
         CONx12(i)
         CONx13(i)
         CONx14(i)
         CONx15(i)
         CONx16(i)
         CONx17(i)
         CONx18(i)
         CONx19(i)
         CONx20(i)
         CONx21(i)

           CK11(i)
           CK12(i)
           CK21(i)
           CK22(i)
           CK31(i)
           CK32(i)
           CK41(i)
           CK42(i)
           CK51(i)
           CK52(i)
           CK61(i)
           CK62(i)
           CK71(i)
           CK72(i)
           CK81(i)
           CK82(i)
           CK91(i)
           CK92(i)
           CK101(i)
           CK102(i)
           CK111(i)
           CK112(i)
           CK121(i)
           CK122(i)
           CK131(i)
           CK132(i)
           CK141(i)
           CK142(i)
           CK151(i)
           CK152(i)
           CK161(i)
           CK162(i)
           CK171(i)
           CK172(i)
           CK181(i)
           CK182(i)
           CK191(i)
           CK192(i)
           CK201(i)
           CK202(i)
           CK211(i)
           CK212(i)

           lim        limit selection of y to one state variable;

fdesf1(i)$(ord(i) le 63)..   x1(i,'3')=e=xinit(i,'1');
fdesf2(i)$(ord(i) le 63)..   x2(i,'3')=e=xinit(i,'2') ;
fdesf3(i)$(ord(i) le 63)..   x3(i,'3')=e=xinit(i,'3') ;
fdesf4(i)$(ord(i) le 63)..   x4(i,'3')=e=xinit(i,'4') ;
fdesf5(i)$(ord(i) le 63)..   x5(i,'3')=e=xinit(i,'5') ;
fdesf6(i)$(ord(i) le 63)..   x6(i,'3')=e=xinit(i,'6') ;
fdesf7(i)$(ord(i) le 63)..   x7(i,'3')=e=xinit(i,'7') ;
fdesf8(i)$(ord(i) le 63)..   x8(i,'3')=e=xinit(i,'8') ;
fdesf9(i)$(ord(i) le 63)..   x9(i,'3')=e=xinit(i,'9') ;
fdesf10(i)$(ord(i) le 63)..   x10(i,'3')=e=xinit(i,'10') ;
fdesf11(i)$(ord(i) le 63)..   x11(i,'3')=e=xinit(i,'11') ;
fdesf12(i)$(ord(i) le 63)..   x12(i,'3')=e=xinit(i,'12') ;
fdesf13(i)$(ord(i) le 63)..   x13(i,'3')=e=xinit(i,'13') ;
fdesf14(i)$(ord(i) le 63)..   x14(i,'3')=e=xinit(i,'14') ;
fdesf15(i)$(ord(i) le 63)..   x15(i,'3')=e=xinit(i,'15') ;
fdesf16(i)$(ord(i) le 63)..   x16(i,'3')=e=xinit(i,'16') ;
fdesf17(i)$(ord(i) le 63)..   x17(i,'3')=e=xinit(i,'17') ;
fdesf18(i)$(ord(i) le 63)..   x18(i,'3')=e=xinit(i,'18') ;
fdesf19(i)$(ord(i) le 63)..   x19(i,'3')=e=xinit(i,'19') ;
fdesf20(i)$(ord(i) le 63)..   x20(i,'3')=e=xinit(i,'20') ;
fdesf21(i)$(ord(i) le 63)..   x21(i,'3')=e=xinit(i,'21') ;

fk1(i)$(ord(i) le 63)..       k1(i)=e=k1init;
fk2(i)$(ord(i) le 63)..       k2(i)=e=k1init;
fk3(i)$(ord(i) le 63)..       k3(i)=e=k1init;
fk4(i)$(ord(i) le 63)..       k4(i)=e=k1init;
fk5(i)$(ord(i) le 63)..       k5(i)=e=k1init;
fk6(i)$(ord(i) le 63)..       k6(i)=e=k1init;
fk7(i)$(ord(i) le 63)..       k7(i)=e=k1init;
fk8(i)$(ord(i) le 63)..       k8(i)=e=k1init;
fk9(i)$(ord(i) le 63)..       k9(i)=e=k1init;
fk10(i)$(ord(i) le 63)..       k10(i)=e=k1init;
fk11(i)$(ord(i) le 63)..       k11(i)=e=k1init;
fk12(i)$(ord(i) le 63)..       k12(i)=e=k1init;
fk13(i)$(ord(i) le 63)..       k13(i)=e=k1init;
fk14(i)$(ord(i) le 63)..       k14(i)=e=k1init;
fk15(i)$(ord(i) le 63)..       k15(i)=e=k1init;
fk16(i)$(ord(i) le 63)..       k16(i)=e=k1init;
fk17(i)$(ord(i) le 63)..       k17(i)=e=k1init;
fk18(i)$(ord(i) le 63)..       k18(i)=e=k1init;
fk19(i)$(ord(i) le 63)..       k19(i)=e=k1init;
fk20(i)$(ord(i) le 63)..       k20(i)=e=k1init;
fk21(i)$(ord(i) le 63)..       k21(i)=e=k1init;

* step 2   72 to 63
 Fobj..   phi =e= sum(i$(63<=ord(i)),alpha01*sqr(x1(i,'3')-xdes(i,'1')))+sum(i$(63<=ord(i)),alpha02*sqr(x2(i,'3')-xdes(i,'2')))+sum(i$(63<=ord(i)),alpha03*sqr(x3(i,'3')-xdes(i,'3')))
                  +sum(i$(63<=ord(i)),alpha04*sqr(x4(i,'3')-xdes(i,'4')))+sum(i$(63<=ord(i)),alpha05*sqr(x5(i,'3')-xdes(i,'5')))+sum(i$(63<=ord(i)),alpha06*sqr(x6(i,'3')-xdes(i,'6')))
                  +sum(i$(63<=ord(i)),alpha07*sqr(x7(i,'3')-xdes(i,'7')))+sum(i$(63<=ord(i)),alpha08*sqr(x8(i,'3')-xdes(i,'8')))+sum(i$(63<=ord(i)),alpha09*sqr(x9(i,'3')-xdes(i,'9')))
                  +sum(i$(63<=ord(i)),alpha010*sqr(x10(i,'3')-xdes(i,'10')))+sum(i$(63<=ord(i)),alpha011*sqr(x11(i,'3')-xdes(i,'11')))+sum(i$(63<=ord(i)),alpha012*sqr(x12(i,'3')-xdes(i,'12')))
                  +sum(i$(63<=ord(i)),alpha013*sqr(x13(i,'3')-xdes(i,'13')))+sum(i$(63<=ord(i)),alpha014*sqr(x14(i,'3')-xdes(i,'14')))+sum(i$(63<=ord(i)),alpha015*sqr(x15(i,'3')-xdes(i,'15')))
                  +sum(i$(63<=ord(i)),alpha016*sqr(x16(i,'3')-xdes(i,'16')))+sum(i$(63<=ord(i)),alpha017*sqr(x17(i,'3')-xdes(i,'17')))+sum(i$(63<=ord(i)),alpha018*sqr(x18(i,'3')-xdes(i,'18')))
                  +sum(i$(63<=ord(i)),alpha019*sqr(x19(i,'3')-xdes(i,'19')))+sum(i$(63<=ord(i)),alpha020*sqr(x20(i,'3')-xdes(i,'20')))+sum(i$(63<=ord(i)),alpha021*sqr(x21(i,'3')-xdes(i,'21')))
*                  +sum(i$(95<=ord(i)),alpha01*sqr(x1dot(i,'3')-xdesdot(i,'1'))) +sum(i$(95<=ord(i)),alpha02*sqr(x2dot(i,'3')-xdesdot(i,'2')))+sum(i$(95<=ord(i)),alpha03*sqr(x3dot(i,'3')-xdesdot(i,'3')))
*                  +sum(i$(95<=ord(i)),alpha04*sqr(x4dot(i,'3')-xdesdot(i,'4')))+sum(i$(95<=ord(i)),alpha05*sqr(x5dot(i,'3')-xdesdot(i,'5')))+sum(i$(95<=ord(i)),alpha06*sqr(x6dot(i,'3')-xdesdot(i,'6')))
*                  +sum(i$(95<=ord(i)),alpha07*sqr(x7dot(i,'3')-xdesdot(i,'7')))+sum(i$(95<=ord(i)),alpha08*sqr(x8dot(i,'3')-xdesdot(i,'8')))+sum(i$(95<=ord(i)),alpha09*sqr(x9dot(i,'3')-xdesdot(i,'9')))
*                  +sum(i$(95<=ord(i)),alpha010*sqr(x10dot(i,'3')-xdesdot(i,'10')))+sum(i$(95<=ord(i)),alpha011*sqr(x11dot(i,'3')-xdesdot(i,'11')))+sum(i$(95<=ord(i)),alpha012*sqr(x12dot(i,'3')-xdesdot(i,'12')))
*                  +sum(i$(95<=ord(i)),alpha013*sqr(x13dot(i,'3')-xdesdot(i,'13')))+sum(i$(95<=ord(i)),alpha014*sqr(x14dot(i,'3')-xdesdot(i,'14')))+sum(i$(95<=ord(i)),alpha015*sqr(x15dot(i,'3')-xdesdot(i,'15')))
*                  +sum(i$(95<=ord(i)),alpha016*sqr(x16dot(i,'3')-xdesdot(i,'16')))+sum(i$(95<=ord(i)),alpha017*sqr(x17dot(i,'3')-xdesdot(i,'17')))+sum(i$(95<=ord(i)),alpha018*sqr(x18dot(i,'3')-xdesdot(i,'18')))
*                 +sum(i$(95<=ord(i)),alpha019*sqr(x19dot(i,'3')-xdesdot(i,'19')))+sum(i$(95<=ord(i)),alpha020*sqr(x20dot(i,'3')-xdesdot(i,'20')))+sum(i$(95<=ord(i)),alpha021*sqr(x21dot(i,'3')-xdesdot(i,'21')))
                  +sum(i$(63<=ord(i)),alpha1*sqr(k1(i)-k1init)+alpha2*sqr(k2(i)-k2init)+alpha3*sqr(k3(i)-k3init)+alpha4*sqr(k4(i)-k4init)+alpha5*sqr(k5(i)-k5init)+alpha6*sqr(k6(i)-k6init)+alpha7*sqr(k7(i)-k7init)
                  +alpha8*sqr(k8(i)-k8init)+alpha9*sqr(k9(i)-k9init)+alpha10*sqr(k10(i)-k10init)+alpha11*sqr(k11(i)-k11init)+alpha12*sqr(k12(i)-k12init)+alpha13*sqr(k13(i)-k13init)+alpha14*sqr(k14(i)-k14init)
                  +alpha15*sqr(k15(i)-k15init)+alpha16*sqr(k16(i)-k16init)+alpha17*sqr(k17(i)-k17init)+alpha18*sqr(k18(i)-k18init)+alpha19*sqr(k19(i)-k19init)+alpha20*sqr(k20(i)-k20init)+alpha21*sqr(k21(i)-k21init));

P1..     ph1 =e= sum(i$(63<=ord(i)),alpha01*sqr(x1(i,'3')-xdes(i,'1')))+sum(i$(63<=ord(i)),alpha02*sqr(x2(i,'3')-xdes(i,'2')))+sum(i$(63<=ord(i)),alpha03*sqr(x3(i,'3')-xdes(i,'3')))
                  +sum(i$(63<=ord(i)),alpha04*sqr(x4(i,'3')-xdes(i,'4')))+sum(i$(63<=ord(i)),alpha05*sqr(x5(i,'3')-xdes(i,'5')))+sum(i$(63<=ord(i)),alpha06*sqr(x6(i,'3')-xdes(i,'6')))
                  +sum(i$(63<=ord(i)),alpha07*sqr(x7(i,'3')-xdes(i,'7')))+sum(i$(63<=ord(i)),alpha08*sqr(x8(i,'3')-xdes(i,'8')))+sum(i$(63<=ord(i)),alpha09*sqr(x9(i,'3')-xdes(i,'9')))
                  +sum(i$(63<=ord(i)),alpha010*sqr(x10(i,'3')-xdes(i,'10')))+sum(i$(63<=ord(i)),alpha011*sqr(x11(i,'3')-xdes(i,'11')))+sum(i$(63<=ord(i)),alpha012*sqr(x12(i,'3')-xdes(i,'12')))
                  +sum(i$(63<=ord(i)),alpha013*sqr(x13(i,'3')-xdes(i,'13')))+sum(i$(63<=ord(i)),alpha014*sqr(x14(i,'3')-xdes(i,'14')))+sum(i$(63<=ord(i)),alpha015*sqr(x15(i,'3')-xdes(i,'15')))
                  +sum(i$(63<=ord(i)),alpha016*sqr(x16(i,'3')-xdes(i,'16')))+sum(i$(63<=ord(i)),alpha017*sqr(x17(i,'3')-xdes(i,'17')))+sum(i$(63<=ord(i)),alpha018*sqr(x18(i,'3')-xdes(i,'18')))
                  +sum(i$(63<=ord(i)),alpha019*sqr(x19(i,'3')-xdes(i,'19')))+sum(i$(63<=ord(i)),alpha020*sqr(x20(i,'3')-xdes(i,'20')))+sum(i$(63<=ord(i)),alpha021*sqr(x21(i,'3')-xdes(i,'21')));

P2..     ph2 =e= sum(i$(63<=ord(i)),alpha1*sqr(k1(i)-k1init)+alpha2*sqr(k2(i)-k2init)+alpha3*sqr(k3(i)-k3init)+alpha4*sqr(k4(i)-k4init)+alpha5*sqr(k5(i)-k5init)+alpha6*sqr(k6(i)-k6init)+alpha7*sqr(k7(i)-k7init)
                  +alpha8*sqr(k8(i)-k8init)+alpha9*sqr(k9(i)-k9init)+alpha10*sqr(k10(i)-k10init)+alpha11*sqr(k11(i)-k11init)+alpha12*sqr(k12(i)-k12init)+alpha13*sqr(k13(i)-k13init)+alpha14*sqr(k14(i)-k14init)
                  +alpha15*sqr(k15(i)-k15init)+alpha16*sqr(k16(i)-k16init)+alpha17*sqr(k17(i)-k17init)+alpha18*sqr(k18(i)-k18init)+alpha19*sqr(k19(i)-k19init)+alpha20*sqr(k20(i)-k20init)+alpha21*sqr(k21(i)-k21init));


FECOLx101(i)$(ord(i) gt 63 and ord(i) le nfe)..  (a('2','1')*x1000(i)+a('2','2')*x1(i,'1')+a('2','3')*x1(i,'2')+a('2','4')*x1(i,'3'))/(dt/r4) =e= x1dot(i,'1');

FECOLx102(i)$(ord(i) gt 63 and ord(i) le nfe)..  (a('3','1')*x1000(i)+a('3','2')*x1(i,'1')+a('3','3')*x1(i,'2')+a('3','4')*x1(i,'3'))/(dt/r4) =e= x1dot(i,'2');

FECOLx103(i)$(ord(i) gt 63 and ord(i) le nfe)..  (a('4','1')*x1000(i)+a('4','2')*x1(i,'1')+a('4','3')*x1(i,'2')+a('4','4')*x1(i,'3'))/(dt/r4) =e= x1dot(i,'3');

FECOLx201(i)$(ord(i) gt 63 and ord(i) le nfe)..  (a('2','1')*x2000(i)+a('2','2')*x2(i,'1')+a('2','3')*x2(i,'2')+a('2','4')*x2(i,'3'))/(dt/r4) =e= x2dot(i,'1');

FECOLx202(i)$(ord(i) gt 63 and ord(i) le nfe)..  (a('3','1')*x2000(i)+a('3','2')*x2(i,'1')+a('3','3')*x2(i,'2')+a('3','4')*x2(i,'3'))/(dt/r4) =e= x2dot(i,'2');

FECOLx203(i)$(ord(i) gt 63 and ord(i) le nfe)..  (a('4','1')*x2000(i)+a('4','2')*x2(i,'1')+a('4','3')*x2(i,'2')+a('4','4')*x2(i,'3'))/(dt/r4) =e= x2dot(i,'3');

FECOLx301(i)$(ord(i) gt 63 and ord(i) le nfe)..  (a('2','1')*x3000(i)+a('2','2')*x3(i,'1')+a('2','3')*x3(i,'2')+a('2','4')*x3(i,'3'))/(dt/r4) =e= x3dot(i,'1');

FECOLx302(i)$(ord(i) gt 63 and ord(i) le nfe)..  (a('3','1')*x3000(i)+a('3','2')*x3(i,'1')+a('3','3')*x3(i,'2')+a('3','4')*x3(i,'3'))/(dt/r4) =e= x3dot(i,'2');

FECOLx303(i)$(ord(i) gt 63 and ord(i) le nfe)..  (a('4','1')*x3000(i)+a('4','2')*x3(i,'1')+a('4','3')*x3(i,'2')+a('4','4')*x3(i,'3'))/(dt/r4) =e= x3dot(i,'3');

FECOLx401(i)$(ord(i) gt 63 and ord(i) le nfe)..  (a('2','1')*x4000(i)+a('2','2')*x4(i,'1')+a('2','3')*x4(i,'2')+a('2','4')*x4(i,'3'))/(dt/r4) =e= x4dot(i,'1');

FECOLx402(i)$(ord(i) gt 63 and ord(i) le nfe)..  (a('3','1')*x4000(i)+a('3','2')*x4(i,'1')+a('3','3')*x4(i,'2')+a('3','4')*x4(i,'3'))/(dt/r4) =e= x4dot(i,'2');

FECOLx403(i)$(ord(i) gt 63 and ord(i) le nfe)..  (a('4','1')*x4000(i)+a('4','2')*x4(i,'1')+a('4','3')*x4(i,'2')+a('4','4')*x4(i,'3'))/(dt/r4) =e= x4dot(i,'3');

FECOLx501(i)$(ord(i) gt 63 and ord(i) le nfe)..  (a('2','1')*x5000(i)+a('2','2')*x5(i,'1')+a('2','3')*x5(i,'2')+a('2','4')*x5(i,'3'))/(dt/r4) =e= x5dot(i,'1');

FECOLx502(i)$(ord(i) gt 63 and ord(i) le nfe)..  (a('3','1')*x5000(i)+a('3','2')*x5(i,'1')+a('3','3')*x5(i,'2')+a('3','4')*x5(i,'3'))/(dt/r4) =e= x5dot(i,'2');

FECOLx503(i)$(ord(i) gt 63 and ord(i) le nfe)..  (a('4','1')*x5000(i)+a('4','2')*x5(i,'1')+a('4','3')*x5(i,'2')+a('4','4')*x5(i,'3'))/(dt/r4) =e= x5dot(i,'3');

FECOLx601(i)$(ord(i) gt 63 and ord(i) le nfe)..  (a('2','1')*x6000(i)+a('2','2')*x6(i,'1')+a('2','3')*x6(i,'2')+a('2','4')*x6(i,'3'))/(dt/r4) =e= x6dot(i,'1');

FECOLx602(i)$(ord(i) gt 63 and ord(i) le nfe)..  (a('3','1')*x6000(i)+a('3','2')*x6(i,'1')+a('3','3')*x6(i,'2')+a('3','4')*x6(i,'3'))/(dt/r4) =e= x6dot(i,'2');

FECOLx603(i)$(ord(i) gt 63 and ord(i) le nfe)..  (a('4','1')*x6000(i)+a('4','2')*x6(i,'1')+a('4','3')*x6(i,'2')+a('4','4')*x6(i,'3'))/(dt/r4) =e= x6dot(i,'3');

FECOLx701(i)$(ord(i) gt 63 and ord(i) le nfe)..  (a('2','1')*x70(i)+a('2','2')*x7(i,'1')+a('2','3')*x7(i,'2')+a('2','4')*x7(i,'3'))/(dt/r4) =e= x7dot(i,'1');

FECOLx702(i)$(ord(i) gt 63 and ord(i) le nfe)..  (a('3','1')*x70(i)+a('3','2')*x7(i,'1')+a('3','3')*x7(i,'2')+a('3','4')*x7(i,'3'))/(dt/r4) =e= x7dot(i,'2');

FECOLx703(i)$(ord(i) gt 63 and ord(i) le nfe)..  (a('4','1')*x70(i)+a('4','2')*x7(i,'1')+a('4','3')*x7(i,'2')+a('4','4')*x7(i,'3'))/(dt/r4) =e= x7dot(i,'3');

FECOLx801(i)$(ord(i) gt 63 and ord(i) le nfe)..  (a('2','1')*x80(i)+a('2','2')*x8(i,'1')+a('2','3')*x8(i,'2')+a('2','4')*x8(i,'3'))/(dt/r4) =e= x8dot(i,'1');

FECOLx802(i)$(ord(i) gt 63 and ord(i) le nfe)..  (a('3','1')*x80(i)+a('3','2')*x8(i,'1')+a('3','3')*x8(i,'2')+a('3','4')*x8(i,'3'))/(dt/r4) =e= x8dot(i,'2');

FECOLx803(i)$(ord(i) gt 63 and ord(i) le nfe)..  (a('4','1')*x80(i)+a('4','2')*x8(i,'1')+a('4','3')*x8(i,'2')+a('4','4')*x8(i,'3'))/(dt/r4) =e= x8dot(i,'3');

FECOLx901(i)$(ord(i) gt 63 and ord(i) le nfe)..  (a('2','1')*x90(i)+a('2','2')*x9(i,'1')+a('2','3')*x9(i,'2')+a('2','4')*x9(i,'3'))/(dt/r4) =e= x9dot(i,'1');

FECOLx902(i)$(ord(i) gt 63 and ord(i) le nfe)..  (a('3','1')*x90(i)+a('3','2')*x9(i,'1')+a('3','3')*x9(i,'2')+a('3','4')*x9(i,'3'))/(dt/r4) =e= x9dot(i,'2');

FECOLx903(i)$(ord(i) gt 63 and ord(i) le nfe)..  (a('4','1')*x90(i)+a('4','2')*x9(i,'1')+a('4','3')*x9(i,'2')+a('4','4')*x9(i,'3'))/(dt/r4) =e= x9dot(i,'3');

FECOLx1001(i)$(ord(i) gt 63 and ord(i) le nfe)..  (a('2','1')*x100(i)+a('2','2')*x10(i,'1')+a('2','3')*x10(i,'2')+a('2','4')*x10(i,'3'))/(dt/r4) =e= x10dot(i,'1');

FECOLx1002(i)$(ord(i) gt 63 and ord(i) le nfe)..  (a('3','1')*x100(i)+a('3','2')*x10(i,'1')+a('3','3')*x10(i,'2')+a('3','4')*x10(i,'3'))/(dt/r4) =e= x10dot(i,'2');

FECOLx1003(i)$(ord(i) gt 63 and ord(i) le nfe)..  (a('4','1')*x100(i)+a('4','2')*x10(i,'1')+a('4','3')*x10(i,'2')+a('4','4')*x10(i,'3'))/(dt/r4) =e= x10dot(i,'3');

FECOLx1101(i)$(ord(i) gt 63 and ord(i) le nfe)..  (a('2','1')*x110(i)+a('2','2')*x11(i,'1')+a('2','3')*x11(i,'2')+a('2','4')*x11(i,'3'))/(dt/r4) =e= x11dot(i,'1');

FECOLx1102(i)$(ord(i) gt 63 and ord(i) le nfe)..  (a('3','1')*x110(i)+a('3','2')*x11(i,'1')+a('3','3')*x11(i,'2')+a('3','4')*x11(i,'3'))/(dt/r4) =e= x11dot(i,'2');

FECOLx1103(i)$(ord(i) gt 63 and ord(i) le nfe)..  (a('4','1')*x110(i)+a('4','2')*x11(i,'1')+a('4','3')*x11(i,'2')+a('4','4')*x11(i,'3'))/(dt/r4) =e= x11dot(i,'3');
FECOLx1201(i)$(ord(i) gt 63 and ord(i) le nfe)..  (a('2','1')*x120(i)+a('2','2')*x12(i,'1')+a('2','3')*x12(i,'2')+a('2','4')*x12(i,'3'))/(dt/r4) =e= x12dot(i,'1');

FECOLx1202(i)$(ord(i) gt 63 and ord(i) le nfe)..  (a('3','1')*x120(i)+a('3','2')*x12(i,'1')+a('3','3')*x12(i,'2')+a('3','4')*x12(i,'3'))/(dt/r4) =e= x12dot(i,'2');

FECOLx1203(i)$(ord(i) gt 63 and ord(i) le nfe)..  (a('4','1')*x120(i)+a('4','2')*x12(i,'1')+a('4','3')*x12(i,'2')+a('4','4')*x12(i,'3'))/(dt/r4) =e= x12dot(i,'3');
FECOLx1301(i)$(ord(i) gt 63 and ord(i) le nfe)..  (a('2','1')*x130(i)+a('2','2')*x13(i,'1')+a('2','3')*x13(i,'2')+a('2','4')*x13(i,'3'))/(dt/r4) =e= x13dot(i,'1');

FECOLx1302(i)$(ord(i) gt 63 and ord(i) le nfe)..  (a('3','1')*x130(i)+a('3','2')*x13(i,'1')+a('3','3')*x13(i,'2')+a('3','4')*x13(i,'3'))/(dt/r4) =e= x13dot(i,'2');

FECOLx1303(i)$(ord(i) gt 63 and ord(i) le nfe)..  (a('4','1')*x130(i)+a('4','2')*x13(i,'1')+a('4','3')*x13(i,'2')+a('4','4')*x13(i,'3'))/(dt/r4) =e= x13dot(i,'3');
FECOLx1401(i)$(ord(i) gt 63 and ord(i) le nfe)..  (a('2','1')*x140(i)+a('2','2')*x14(i,'1')+a('2','3')*x14(i,'2')+a('2','4')*x14(i,'3'))/(dt/r4) =e= x14dot(i,'1');

FECOLx1402(i)$(ord(i) gt 63 and ord(i) le nfe)..  (a('3','1')*x140(i)+a('3','2')*x14(i,'1')+a('3','3')*x14(i,'2')+a('3','4')*x14(i,'3'))/(dt/r4) =e= x14dot(i,'2');

FECOLx1403(i)$(ord(i) gt 63 and ord(i) le nfe)..  (a('4','1')*x140(i)+a('4','2')*x14(i,'1')+a('4','3')*x14(i,'2')+a('4','4')*x14(i,'3'))/(dt/r4) =e= x14dot(i,'3');

FECOLx1501(i)$(ord(i) gt 63 and ord(i) le nfe)..  (a('2','1')*x150(i)+a('2','2')*x15(i,'1')+a('2','3')*x15(i,'2')+a('2','4')*x15(i,'3'))/(dt/r4) =e= x15dot(i,'1');

FECOLx1502(i)$(ord(i) gt 63 and ord(i) le nfe)..  (a('3','1')*x150(i)+a('3','2')*x15(i,'1')+a('3','3')*x15(i,'2')+a('3','4')*x15(i,'3'))/(dt/r4) =e= x15dot(i,'2');

FECOLx1503(i)$(ord(i) gt 63 and ord(i) le nfe)..  (a('4','1')*x150(i)+a('4','2')*x15(i,'1')+a('4','3')*x15(i,'2')+a('4','4')*x15(i,'3'))/(dt/r4) =e= x15dot(i,'3');
FECOLx1601(i)$(ord(i) gt 63 and ord(i) le nfe)..  (a('2','1')*x160(i)+a('2','2')*x16(i,'1')+a('2','3')*x16(i,'2')+a('2','4')*x16(i,'3'))/(dt/r4) =e= x16dot(i,'1');

FECOLx1602(i)$(ord(i) gt 63 and ord(i) le nfe)..  (a('3','1')*x160(i)+a('3','2')*x16(i,'1')+a('3','3')*x16(i,'2')+a('3','4')*x16(i,'3'))/(dt/r4) =e= x16dot(i,'2');

FECOLx1603(i)$(ord(i) gt 63 and ord(i) le nfe)..  (a('4','1')*x160(i)+a('4','2')*x16(i,'1')+a('4','3')*x16(i,'2')+a('4','4')*x16(i,'3'))/(dt/r4) =e= x16dot(i,'3');
FECOLx1701(i)$(ord(i) gt 63 and ord(i) le nfe)..  (a('2','1')*x170(i)+a('2','2')*x17(i,'1')+a('2','3')*x17(i,'2')+a('2','4')*x17(i,'3'))/(dt/r4) =e= x17dot(i,'1');

FECOLx1702(i)$(ord(i) gt 63 and ord(i) le nfe)..  (a('3','1')*x170(i)+a('3','2')*x17(i,'1')+a('3','3')*x17(i,'2')+a('3','4')*x17(i,'3'))/(dt/r4) =e= x17dot(i,'2');

FECOLx1703(i)$(ord(i) gt 63 and ord(i) le nfe)..  (a('4','1')*x170(i)+a('4','2')*x17(i,'1')+a('4','3')*x17(i,'2')+a('4','4')*x17(i,'3'))/(dt/r4) =e= x17dot(i,'3');
FECOLx1801(i)$(ord(i) gt 63 and ord(i) le nfe)..  (a('2','1')*x180(i)+a('2','2')*x18(i,'1')+a('2','3')*x18(i,'2')+a('2','4')*x18(i,'3'))/(dt/r4) =e= x18dot(i,'1');

FECOLx1802(i)$(ord(i) gt 63 and ord(i) le nfe)..  (a('3','1')*x180(i)+a('3','2')*x18(i,'1')+a('3','3')*x18(i,'2')+a('3','4')*x18(i,'3'))/(dt/r4) =e= x18dot(i,'2');

FECOLx1803(i)$(ord(i) gt 63 and ord(i) le nfe)..  (a('4','1')*x180(i)+a('4','2')*x18(i,'1')+a('4','3')*x18(i,'2')+a('4','4')*x18(i,'3'))/(dt/r4) =e= x18dot(i,'3');
FECOLx1901(i)$(ord(i) gt 63 and ord(i) le nfe)..  (a('2','1')*x190(i)+a('2','2')*x19(i,'1')+a('2','3')*x19(i,'2')+a('2','4')*x19(i,'3'))/(dt/r4) =e= x19dot(i,'1');

FECOLx1902(i)$(ord(i) gt 63 and ord(i) le nfe)..  (a('3','1')*x190(i)+a('3','2')*x19(i,'1')+a('3','3')*x19(i,'2')+a('3','4')*x19(i,'3'))/(dt/r4) =e= x19dot(i,'2');

FECOLx1903(i)$(ord(i) gt 63 and ord(i) le nfe)..  (a('4','1')*x190(i)+a('4','2')*x19(i,'1')+a('4','3')*x19(i,'2')+a('4','4')*x19(i,'3'))/(dt/r4) =e= x19dot(i,'3');
FECOLx2001(i)$(ord(i) gt 40 and ord(i) le nfe)..  (a('2','1')*x200(i)+a('2','2')*x20(i,'1')+a('2','3')*x20(i,'2')+a('2','4')*x20(i,'3'))/(dt/r4) =e= x20dot(i,'1');

FECOLx2002(i)$(ord(i) gt 63 and ord(i) le nfe)..  (a('3','1')*x200(i)+a('3','2')*x20(i,'1')+a('3','3')*x20(i,'2')+a('3','4')*x20(i,'3'))/(dt/r4) =e= x20dot(i,'2');

FECOLx2003(i)$(ord(i) gt 63 and ord(i) le nfe)..  (a('4','1')*x200(i)+a('4','2')*x20(i,'1')+a('4','3')*x20(i,'2')+a('4','4')*x20(i,'3'))/(dt/r4) =e= x20dot(i,'3');

FECOLx2101(i)$(ord(i) gt 63 and ord(i) le nfe)..  (a('2','1')*x210(i)+a('2','2')*x21(i,'1')+a('2','3')*x21(i,'2')+a('2','4')*x21(i,'3'))/(dt/r4) =e= x21dot(i,'1');

FECOLx2102(i)$(ord(i) gt 63 and ord(i) le nfe)..  (a('3','1')*x210(i)+a('3','2')*x21(i,'1')+a('3','3')*x21(i,'2')+a('3','4')*x21(i,'3'))/(dt/r4) =e= x21dot(i,'2');

FECOLx2103(i)$(ord(i) gt 63 and ord(i) le nfe)..  (a('4','1')*x210(i)+a('4','2')*x21(i,'1')+a('4','3')*x21(i,'2')+a('4','4')*x21(i,'3'))/(dt/r4) =e= x21dot(i,'3');

CONx1(i)$(ord(i) gt 63 and ord(i) le nfe)..
x1000(i) =e= x1(i-1,'3');

CONx2(i)$(ord(i) gt 63 and ord(i) le nfe)..
x2000(i) =e= x2(i-1,'3');

CONx3(i)$(ord(i) gt 63 and ord(i) le nfe)..
x3000(i) =e= x3(i-1,'3');

CONx4(i)$(ord(i) gt 63 and ord(i) le nfe)..
x4000(i) =e= x4(i-1,'3');

CONx5(i)$(ord(i) gt 63 and ord(i) le nfe)..
x5000(i) =e= x5(i-1,'3');

CONx6(i)$(ord(i) gt 63 and ord(i) le nfe)..
x6000(i) =e= x6(i-1,'3');

CONx7(i)$(ord(i) gt 63 and ord(i) le nfe)..
x70(i) =e= x7(i-1,'3');

CONx8(i)$(ord(i) gt 63 and ord(i) le nfe)..
x80(i) =e= x8(i-1,'3');

CONx9(i)$(ord(i) gt 63 and ord(i) le nfe)..
x90(i) =e= x9(i-1,'3');

CONx10(i)$(ord(i) gt 63 and ord(i) le nfe)..
x100(i) =e= x10(i-1,'3');

CONx11(i)$(ord(i) gt 63 and ord(i) le nfe)..
x110(i) =e= x11(i-1,'3');

CONx12(i)$(ord(i) gt 63 and ord(i) le nfe)..
x120(i) =e= x12(i-1,'3');

CONx13(i)$(ord(i) gt 63 and ord(i) le nfe)..
x130(i) =e= x13(i-1,'3');

CONx14(i)$(ord(i) gt 63 and ord(i) le nfe)..
x140(i) =e= x14(i-1,'3');

CONx15(i)$(ord(i) gt 63 and ord(i) le nfe)..
x150(i) =e= x15(i-1,'3');

CONx16(i)$(ord(i) gt 63 and ord(i) le nfe)..
x160(i) =e= x16(i-1,'3');

CONx17(i)$(ord(i) gt 63 and ord(i) le nfe)..
x170(i) =e= x17(i-1,'3');

CONx18(i)$(ord(i) gt 63 and ord(i) le nfe)..
x180(i) =e= x18(i-1,'3');

CONx19(i)$(ord(i) gt 63 and ord(i) le nfe)..
x190(i) =e= x19(i-1,'3');

CONx20(i)$(ord(i) gt 63 and ord(i) le nfe)..
x200(i) =e= x20(i-1,'3');

CONx21(i)$(ord(i) gt 63 and ord(i) le nfe)..
x210(i) =e= x21(i-1,'3');


ODEx1(i,j)$(ord(i) le nfe)..
             x1dot(i,j)=e=k1(i)*(b1+3*x21(i,j)**n1/(s1**n1+x21(i,j)**n1))*s2**n2/(s2**n2+x17(i,j)**n2)*s3/(s3+x19(i,j))*s4**n4/(s4**n4+x18(i,j)**n4)*s5**n5/(s5**n5+x20(i,j)**n5)-rr1*x1(i,j);


ODEx2(i,j)$(ord(i) le nfe)..
             x2dot(i,j)=e=k2(i)*(b2+3.29*x21(i,j)**n6/(s6**n6+x21(i,j)**n6))*s7/(s7+x17(i,j))*s8/(s8+x19(i,j))*s9**n9/(s9**n9+x18(i,j)**n9)*s10**n10/(s10**n10+x20(i,j)**n10)-rr2*x2(i,j);


ODEx3(i,j)$(ord(i) le nfe)..
             x3dot(i,j)=e=k3(i)*(b3+2.44*x21(i,j)**n11/(s11**n11+x21(i,j)**n11)+2.89*x16(i,j)**n12/(s12**n12+x16(i,j)**n12))*s13/(s13+x17(i,j))*s14/(s14+x19(i,j))*s15**n15/(s15**n15+x18(i,j)**n15)*s16**n16/(s16**n16+x20(i,j)**n16)*s17**n17/(s17**n17+x13(i,j)**n17)-rr3*x3(i,j);


ODEx4(i,j)$(ord(i) le nfe)..
             x4dot(i,j)=e=k4(i)*(b4+2.72*x21(i,j)**n18/(s18**n18+x21(i,j)**n18)+0.1*x16(i,j)**n19/(s19**n19+x16(i,j)**n19))*s20/(s20+x17(i,j))*s21/(s21+x19(i,j))*s22**n22/(s22**n22+x18(i,j)**n22)*s23**n23/(s23**n23+x20(i,j)**n23)*s24**n24/(s24**n24+x13(i,j)**n24)-rr4*x4(i,j);


ODEx5(i,j)$(ord(i) le nfe)..
             x5dot(i,j)=e=k5(i)*11.06*x21(i,j)**n25/(s25**n25+x21(i,j)**n25)*s26**n26/(s26**n26+x17(i,j)**n26)*s27**n27/(s27**n27+x19(i,j)**n27)*s28**n28/(s28**n28+x18(i,j)**n28)*s29**n29/(s29**n29+x20(i,j)**n29)-rr5*x5(i,j);


ODEx6(i,j)$(ord(i) le nfe)..
             x6dot(i,j)=e=k6(i)*(b5+3.36*x16(i,j)**n30/(s30**n30+x16(i,j)**n30))*s31**n31/(s31**n31+x13(i,j)**n31)-rr6*x6(i,j);


ODEx7(i,j)$(ord(i) le nfe)..
             x7dot(i,j)=e=k7(i)*(b6+4.12*x16(i,j)**n32/(s32**n32+x16(i,j)**n32))*s33**n33/(s33**n33+x13(i,j)**n33)-rr7*x7(i,j);


ODEx8(i,j)$(ord(i) le nfe)..
             x8dot(i,j)=e=k8(i)*(b7+3.55*x21(i,j)**n34/(s34**n34+x21(i,j)**n34)+0.46*x16(i,j)**n35/(s35**n35+x16(i,j)**n35))*s36/(s36+x17(i,j))*s37/(s37+x19(i,j))*s38**n38/(s38**n38+x18(i,j)**n38)*s39**n39/(s39**n39+x20(i,j)**n39)*s40**n40/(s40**n40+x13(i,j)**n40)-rr8*x8(i,j);


ODEx9(i,j)$(ord(i) le nfe)..
             x9dot(i,j)=e=k9(i)*3.05*x1(i,j)-k9(i)*3.57*x9(i,j)*x11(i,j)-k9(i)*3.12*x9(i,j)*x12(i,j)+k9(i)*1.32*x17(i,j)+k9(i)*1.85*x19(i,j)-rr9*x9(i,j);


ODEx10(i,j)$(ord(i) le nfe)..
             x10dot(i,j)=e=k10(i)*2.38*x2(i,j)-k10(i)*3.81*x10(i,j)*x11(i,j)-k10(i)*4*x10(i,j)*x12(i,j)+k10(i)*1.37*x18(i,j)+k10(i)*2.42*x20(i,j)-rr10*x10(i,j);


ODEx11(i,j)$(ord(i) le nfe)..
             x11dot(i,j)=e=k11(i)*3.94*x3(i,j)-k11(i)*3.57*x9(i,j)*x11(i,j)-k11(i)*3.81*x10(i,j)*x11(i,j)+k11(i)*1.32*x17(i,j)+k11(i)*1.37*x18(i,j)-rr11*x11(i,j);

ODEx12(i,j)$(ord(i) le nfe)..
             x12dot(i,j)=e=k12(i)*1.69*x4(i,j)-k12(i)*3.12*x9(i,j)*x12(i,j)-k12(i)*4*x10(i,j)*x12(i,j)+k12(i)*1.85*x19(i,j)+k12(i)*2.42*x20(i,j)-rr12*x12(i,j);

ODEx13(i,j)$(ord(i) le nfe)..
             x13dot(i,j)=e= k13(i)*1.6*x5(i,j)-rr13*x13(i,j);

ODEx14(i,j)$(ord(i) le nfe)..
             x14dot(i,j)=e=k14(i)*3.04*x6(i,j)-k14(i)*1.98*x14(i,j)*x15(i,j)+k14(i)*0.97*x21(i,j)-rr14*x14(i,j);


ODEx15(i,j)$(ord(i) le nfe)..
             x15dot(i,j)=e=k15(i)*4*x7(i,j)-k15(i)*1.98*x14(i,j)*x15(i,j)+k15(i)*0.97*x21(i,j)-rr15*x15(i,j);


ODEx16(i,j)$(ord(i) le nfe)..
             x16dot(i,j)=e=k16(i)*1.39*x8(i,j)-rr16*x16(i,j);


ODEx17(i,j)$(ord(i) le nfe)..
             x17dot(i,j)=e=k17(i)*3.57*x9(i,j)*x11(i,j)-1.32*x17(i,j);


ODEx18(i,j)$(ord(i) le nfe)..
             x18dot(i,j)=e=k18(i)*3.81*x10(i,j)*x11(i,j)-1.37*x18(i,j);


ODEx19(i,j)$(ord(i) le nfe)..
             x19dot(i,j)=e=k19(i)*3.12*x9(i,j)*x12(i,j)-1.85*x19(i,j);

ODEx20(i,j)$(ord(i) le nfe)..
             x20dot(i,j)=e=k20(i)*4*x10(i,j)*x12(i,j)-2.42*x20(i,j);

ODEx21(i,j)$(ord(i) le nfe)..

             x21dot(i,j)=e=k21(i)*1.98*x14(i,j)*x15(i,j)-0.97*x21(i,j);


CK11(i)$(ord(i) gt 63 and ord(i) le nfe)..   k1(i)=g= 1.0-0.9*y1;

CK12(i)$(ord(i) gt 63 and ord(i) le nfe)..   k1(i)=l= 1.0+4.0*y1;

CK21(i)$(ord(i) gt 63 and ord(i) le nfe)..   k2(i)=g= 1.0-0.9*y2;

CK22(i)$(ord(i) gt 63 and ord(i) le nfe)..   k2(i)=l= 1.0+4.0*y2;

CK31(i)$(ord(i) gt 63 and ord(i) le nfe)..   k3(i)=g= 1.0-0.9*y3;

CK32(i)$(ord(i) gt 63 and ord(i) le nfe)..   k3(i)=l= 1.0+4.0*y3;

CK41(i)$(ord(i) gt 63 and ord(i) le nfe)..   k4(i)=g= 1.0-0.9*y4;

CK42(i)$(ord(i) gt 63 and ord(i) le nfe)..   k4(i)=l= 1.0+4.0*y4;

CK51(i)$(ord(i) gt 63 and ord(i) le nfe)..   k5(i)=g= 1.0-0.9*y5;

CK52(i)$(ord(i) gt 63 and ord(i) le nfe)..   k5(i)=l= 1.0+4.0*y5;

CK61(i)$(ord(i) gt 63 and ord(i) le nfe)..   k6(i)=g= 1.0-0.9*y6;

CK62(i)$(ord(i) gt 63 and ord(i) le nfe)..   k6(i)=l= 1.0+4.0*y6;

CK71(i)$(ord(i) gt 63 and ord(i) le nfe)..   k7(i)=g= 1.0-0.9*y7;

CK72(i)$(ord(i) gt 63 and ord(i) le nfe)..   k7(i)=l= 1.0+4.0*y7;

CK81(i)$(ord(i) gt 63 and ord(i) le nfe)..   k8(i)=g= 1.0-0.9*y8;

CK82(i)$(ord(i) gt 63 and ord(i) le nfe)..   k8(i)=l= 1.0+4.0*y8;


CK91(i)$(ord(i) gt 63 and ord(i) le nfe)..   k9(i)=g= 1.0-0.9*y9;

CK92(i)$(ord(i) gt 63 and ord(i) le nfe)..   k9(i)=l= 1.0+4.0*y9;


CK101(i)$(ord(i) gt 63 and ord(i) le nfe)..   k10(i)=g= 1.0-0.9*y10;

CK102(i)$(ord(i) gt 63 and ord(i) le nfe)..   k10(i)=l= 1.0+4.0*y10;


CK111(i)$(ord(i) gt 63 and ord(i) le nfe)..   k11(i)=g= 1.0-0.9*y11;

CK112(i)$(ord(i) gt 63 and ord(i) le nfe)..   k11(i)=l= 1.0+4.0*y11;


CK121(i)$(ord(i) gt 63 and ord(i) le nfe)..   k12(i)=g= 1.0-0.9*y12;

CK122(i)$(ord(i) gt 63 and ord(i) le nfe)..   k12(i)=l= 1.0+4.0*y12;


CK131(i)$(ord(i) gt 63 and ord(i) le nfe)..   k13(i)=g= 1.0-0.9*y13;

CK132(i)$(ord(i) gt 63 and ord(i) le nfe)..   k13(i)=l= 1.0+4.0*y13;

CK141(i)$(ord(i) gt 63 and ord(i) le nfe)..   k14(i)=g= 1.0-0.9*y14;

CK142(i)$(ord(i) gt 63 and ord(i) le nfe)..   k14(i)=l= 1.0+4.0*y14;


CK151(i)$(ord(i) gt 63 and ord(i) le nfe)..   k15(i)=g= 1.0-0.9*y15;

CK152(i)$(ord(i) gt 63 and ord(i) le nfe)..   k15(i)=l= 1.0+4.0*y15;


CK161(i)$(ord(i) gt 63 and ord(i) le nfe)..   k16(i)=g= 1.0-0.9*y16;

CK162(i)$(ord(i) gt 63 and ord(i) le nfe)..   k16(i)=l= 1.0+4.0*y16;

CK171(i)$(ord(i) gt 63 and ord(i) le nfe)..   k17(i)=g= 1.0-0.9*y17;

CK172(i)$(ord(i) gt 63 and ord(i) le nfe)..   k17(i)=l= 1.0+4.0*y17;


CK181(i)$(ord(i) gt 63 and ord(i) le nfe)..   k18(i)=g= 1.0-0.9*y18;

CK182(i)$(ord(i) gt 63 and ord(i) le nfe)..   k18(i)=l= 1.0+4.0*y18;


CK191(i)$(ord(i) gt 63 and ord(i) le nfe)..   k19(i)=g= 1.0-0.9*y19;

CK192(i)$(ord(i) gt 63 and ord(i) le nfe)..   k19(i)=l= 1.0+4.0*y19;


CK201(i)$(ord(i) gt 63 and ord(i) le nfe)..   k20(i)=g= 1.0-0.9*y20;

CK202(i)$(ord(i) gt 63 and ord(i) le nfe)..   k20(i)=l= 1.0+4.0*y20;


CK211(i)$(ord(i) gt 63 and ord(i) le nfe)..   k21(i)=g= 1.0-0.9*y21;

CK212(i)$(ord(i) gt 63 and ord(i) le nfe)..   k21(i)=l= 1.0+4.0*y21;


* step 4 try 1 first
lim..     y1+y2+y3+y4+y5+y6+y7+y8+y9+y10+y11+y12+y13+y14+y15+y16+y17+y18+y19+y20+y21 =e= 2;


IX1.. x1000('64') =e= x1init;

IX2.. x2000('64') =e= x2init;

IX3.. x3000('64') =e= x3init;

IX4.. x4000('64') =e= x4init;

IX5.. x5000('64') =e= x5init;

IX6.. x6000('64') =e= x6init;

IX7.. x70('64') =e= x7init;

IX8.. x80('64') =e= x8init;

IX9.. x90('64') =e= x9init;

IX10.. x100('64') =e= x10init;

IX11.. x110('64') =e= x11init;

IX12.. x120('64') =e= x12init;

IX13.. x130('64') =e= x13init;

IX14.. x140('64') =e= x14init;

IX15.. x150('64') =e= x15init;

IX16.. x160('64') =e= x16init;

IX17.. x170('64') =e= x17init;

IX18.. x180('64') =e= x18init;

IX19.. x190('64') =e= x19init;

IX20.. x200('64') =e= x20init;

IX21.. x210('64') =e= x21init;

Model Mammal /all/;
x1.lo(i,j) = 0;  x1.up(i,j) = 1;
x2.lo(i,j) = 0;  x2.up(i,j) = 3;
x3.lo(i,j) =0;  x3.up(i,j) = 1;
x4.lo(i,j) =0;  x4.up(i,j) = 7;
x5.lo(i,j) = 0;  x5.up(i,j) = 2;
x6.lo(i,j) =0;  x6.up(i,j) = 1;
x7.lo(i,j) =0;  x7.up(i,j) = 1;
x8.lo(i,j) =0;  x8.up(i,j) = 1;
x9.lo(i,j) =0;  x9.up(i,j) =1;
x10.lo(i,j) =0;  x10.up(i,j) = 2;
x11.lo(i,j) =0;  x11.up(i,j) = 5;
x12.lo(i,j) =0;  x12.up(i,j) = 2;
x13.lo(i,j) =0;  x13.up(i,j) = 6;
x14.lo(i,j) =0;  x14.up(i,j) = 2;
x15.lo(i,j) =0;  x15.up(i,j) = 2;
x16.lo(i,j) =0;  x16.up(i,j) = 1;
x17.lo(i,j) =0;  x17.up(i,j) = 1.5;
x18.lo(i,j) =0;  x18.up(i,j) = 4.5;
x19.lo(i,j) =0;  x19.up(i,j) = 1;
x20.lo(i,j) =0;  x20.up(i,j) = 4;
x21.lo(i,j) =0;  x21.up(i,j) = 4;


k1.lo(i)= 0.1;   k1.up(i)=5;
k2.lo(i)= 0.1;   k2.up(i)=5;
k3.lo(i)= 0.1;   k3.up(i)=5;
k4.lo(i)= 0.1;   k4.up(i)= 5;
k5.lo(i)= 0.1;   k5.up(i)=5;
k6.lo(i)= 0.1;   k6.up(i)=5;
k7.lo(i)= 0.1;   k7.up(i)=5;
k8.lo(i)= 0.1;   k8.up(i)=5;
k9.lo(i)= 0.1;   k9.up(i)= 5;
k10.lo(i)= 0.1;   k10.up(i)= 5;
k11.lo(i)= 0.1;   k11.up(i)= 5;
k12.lo(i)= 0.1;   k12.up(i)= 5;
k13.lo(i)= 0.1;   k13.up(i)= 5;
k14.lo(i)= 0.1;   k14.up(i)= 5;
k15.lo(i)= 0.1;   k15.up(i)= 5;
k16.lo(i)= 0.1;   k16.up(i)= 5;
k17.lo(i)= 0.1;   k17.up(i)= 5;
k18.lo(i)= 0.1;   k18.up(i)= 5;
k19.lo(i)= 0.1;   k19.up(i)=5;
k20.lo(i)= 0.1;   k20.up(i)= 5;
k21.lo(i)= 0.1;   k21.up(i)= 5;

*dt.lo(i)= 0.1; dt.up(i)= 1;

x1000.lo(i) =0;  x1000.up(i) = 0.5;
x2000.lo(i) = 0;  x2000.up(i) = 3;
x3000.lo(i) = 0;  x3000.up(i) = 0.5;
x4000.lo(i) =0;  x4000.up(i) = 7;
x5000.lo(i) =0;  x5000.up(i) = 2;
x6000.lo(i) =0;  x6000.up(i) = 1;
x70.lo(i) =0;  x70.up(i) = 1;
x80.lo(i) =0;  x80.up(i) = 0.5;
x90.lo(i) =0;  x90.up(i) = 0.5;
x100.lo(i) =0;  x100.up(i) = 2;
x110.lo(i) =0;  x110.up(i) = 5;
x120.lo(i) =0;  x120.up(i) = 2;
x130.lo(i) =0;  x130.up(i) = 6;
x140.lo(i) =0;  x140.up(i) =2;
x150.lo(i) =0;  x150.up(i) = 2;
x160.lo(i) =0;  x160.up(i) = 0.5;
x170.lo(i) =0;  x170.up(i) = 1.5;
x180.lo(i) =0;  x180.up(i) = 4.5;
x190.lo(i) =0;  x190.up(i) = 1;
x200.lo(i) =0;  x200.up(i) = 4;
x210.lo(i) =0;  x210.up(i) = 4;


x1.l(i,j) = x1guess(i,j);
x2.l(i,j) = x2guess(i,j);
x3.l(i,j) = x3guess(i,j);
x4.l(i,j) = x4guess(i,j);
x5.l(i,j) = x5guess(i,j);
x6.l(i,j) = x6guess(i,j);
x7.l(i,j) = x7guess(i,j);
x8.l(i,j) = x8guess(i,j);
x9.l(i,j) = x9guess(i,j);
x10.l(i,j) = x10guess(i,j);
x11.l(i,j) = x11guess(i,j);
x12.l(i,j) = x12guess(i,j);
x13.l(i,j) = x13guess(i,j);
x14.l(i,j) = x14guess(i,j);
x15.l(i,j) = x15guess(i,j);
x16.l(i,j) = x16guess(i,j);
x17.l(i,j) = x17guess(i,j);
x18.l(i,j) = x18guess(i,j);
x19.l(i,j) = x19guess(i,j);
x20.l(i,j) = x20guess(i,j);
x21.l(i,j) = x21guess(i,j);


k1.l(i) = k1guess(i);
k2.l(i) = k2guess(i);
k3.l(i) = k3guess(i);
k4.l(i) = k4guess(i);
k5.l(i) = k5guess(i);
k6.l(i) = k6guess(i);
k7.l(i) = k7guess(i);
k8.l(i) = k8guess(i);
k9.l(i) = k9guess(i);
k10.l(i) = k10guess(i);
k11.l(i) = k11guess(i);
k12.l(i) = k12guess(i);
k13.l(i) = k13guess(i);
k14.l(i) = k14guess(i);
k15.l(i) = k15guess(i);
k16.l(i) = k16guess(i);
k17.l(i) = k17guess(i);
k18.l(i) = k18guess(i);
k19.l(i) = k19guess(i);
k20.l(i) = k20guess(i);
k21.l(i) = k21guess(i);


*dt.l(i) = dtguess(i);

x1000.l(i) = x1init;
x2000.l(i) = x2init;
x3000.l(i) = x3init;
x4000.l(i) = x4init;
x5000.l(i) = x5init;
x6000.l(i) = x6init;
x70.l(i) = x7init;
x80.l(i) = x8init;
x90.l(i) = x9init;
x100.l(i) = x10init;
x110.l(i) = x11init;
x120.l(i) = x12init;
x130.l(i) = x13init;
x140.l(i) = x14init;
x150.l(i) = x15init;
x160.l(i) = x16init;
x170.l(i) = x17init;
x180.l(i) = x18init;
x190.l(i) = x19init;
x200.l(i) = x20init;
x210.l(i) = x21init;


x1dot.l(i,j) = 0.1;
x2dot.l(i,j) =  0.1;
x3dot.l(i,j) = 0.1;
x4dot.l(i,j) =  0.1;
x5dot.l(i,j) = 0.1;
x6dot.l(i,j) = 0.1;
x7dot.l(i,j) = 0.1;
x8dot.l(i,j) = 0.1;
x9dot.l(i,j) = 0.1;
x10dot.l(i,j) = 0.1;
x11dot.l(i,j) = 0.1;
x12dot.l(i,j) = 0.1;
x13dot.l(i,j) = 0.1;
x14dot.l(i,j) = 0.1;
x15dot.l(i,j) = 0.1;
x16dot.l(i,j) = 0.1;
x17dot.l(i,j) = 0.1;
x18dot.l(i,j) = 0.1;
x19dot.l(i,j) = 0.1;
x20dot.l(i,j) = 0.1;
x21dot.l(i,j) = 0.1;

*phi.lo=1e03;


option MINLP= SBB;
option  sysout=on;
option domlim= 1000;
Option ResLim = 100000 ;
Solve Mammal minimizing phi using MINLP;
display phi.l, ph1.l, ph2.l, y1.l, y2.l,y3.l, y4.l, y5.l,y6.l, y7.l, y8.l,y9.l, y10.l, y11.l,y12.l,y13.l,y14.l,y15.l,y16.l,y17.l,y18.l,y19.l,y20.l,y21.l;


execute_unload '3-2mammaldata5.gdx', x2;
execute 'gdxxrw.exe 3-2mammaldata5.gdx o=3-2mammaldata5.xls var=x2.l rng=sheet1!a1 trace=0' ;


execute_unload '3-2mammaldata5.gdx', x11;
execute 'gdxxrw.exe 3-2mammaldata5.gdx o=3-2mammaldata5.xls var=x11.l rng=sheet2!a1 trace=0' ;

execute_unload '3-2mammaldata5.gdx', x13;
execute 'gdxxrw.exe 3-2mammaldata5.gdx o=3-2mammaldata5.xls var=x13.l rng=sheet3!a1 trace=0' ;
