# Supplementary material for: Reconciling periodic rhythms of large-scale biological networks by optimal control
Source: R Soc Open Sci. 2020 Jan 8;7(1):191698. doi: 10.1098/rsos.191698 (PMC7029949; doi:10.1098/rsos.191698)
Supplement: GAMS code of state transition from POA6 to CYA in gastric cancer network [file rsos191698supp7.zip › rsos191698supp7.gms]

$Title Dynamic optimization of mouse myeloid

$OFFUPPER
$OFFSYMXREF OFFSYMLIST

set   i  number of finite elements               /1*120/
      j  number of collocation points              /1*3/
      k  sizes of collocation matrix            /1*4/
      o                                          /1*48/ ;

Scalar    n                  /3/
          b                  /7/

*initial attractor

         x1init        /0.1395/
         x2init          /0.8041/
         x3init          /0.7116/
         x4init         /0.3072/
         x5init         /0.6998/
         x6init        /0.1237/
         x7init        /0.0639/
         x8init         /0.1019/
         x9init         /0.0823/
         x10init         /0.0633/
         x11init         /0.4960/
         x12init         /0.8688/
         x13init         /0.2702/
         x14init         /0.7443/
         x15init         /0.4606/
         x16init         /0.0009/
         x17init         /0.0432/
         x18init         /0.9546/
         x19init         /0.9678/
         x20init         /0.0796/
         x21init         /0.4388/
         x22init        /0.4432 /
         x23init         /0.5456 /
         x24init         /0.9593 /
         x25init         /0.8572 /
         x26init         /0.8143 /
         x27init        /0.9091 /
         x28init         /0.9031 /
         x29init         /0.0706 /
         x30init         /0.7006 /
         x31init         /0.8843 /
         x32init         /0.8673 /
         x33init         /0.3753 /
         x34init         /0.0590 /
         x35init         /0.4497 /
         x36init         /0.3714 /
         x37init         /0.3673 /
         x38init         /0.4948 /
         x39init         /0.0421 /
         x40init         /0.4948 /
         x41init         /0.6619 /
         x42init         /0.1896 /
         x43init         /0.3081 /
         x44init         /0.1296 /
         x45init         /0.8288 /
         x46init         /0.1949 /
         x47init         /0.8581 /
         x48init         /0.0091 /
*initial regulatory factors
         k1init         /1/
         k2init        /1/
         k3init       /1/
         k4init       /1/
         k5init         /1/
         k6init       /1/
         k7init       /1/
         k8init       /1/
         k9init         /1/
         k10init       /1/
         k11init        /1/
         k12init       /1/
         k13init         /1/
         k14init         /1/
         k15init         /1/
         k16init           /1/
         k17init          /1/
         k18init          /1/
         k19init           /1/
         k20init           /1/
         k21init          /1/
         k22init          /1/
         k23init          /1/
         k24init          /1/
         k25init          /1/
         k26init          /1/
         k27init          /1/
         k28init          /1/
         k29init          /1/
         k30init          /1/
         k31init          /1/
         k32init          /1/
         k33init          /1/
         k34init          /1/
         k35init          /1/
         k36init          /1/
         k37init          /1/
         k38init          /1/
         k39init          /1/
         k40init          /1/
         k41init          /1/
         k42init          /1/
         k43init          /1/
         k44init          /1/
         k45init          /1/
         k46init          /1/
         k47init          /1/
         k48init          /1/


         tf               /90/
*         dtinit         /0.1/

*the number of finite element
         nfe            /120/
*the number of collocation points
         ncp            /3/
*the weights
$ontext
        alpha01         /1e+06/
         alpha02         /1e+06/
         alpha03         /1e+06/
         alpha04         /1e+06/
         alpha05         /1e+06/
         alpha06         /1e+06/
         alpha07         /1e+06/
         alpha08         /1e+06/
         alpha09         /1e+06/
         alpha010         /1e+06/
         alpha011          /1e+06/
         alpha012          /1e+06/
         alpha013           /1e+06/
         alpha014           /1e+06/
         alpha015            /1e+06/
         alpha016            /1e+06/
         alpha017            /1e+06/
         alpha018            /1e+06/
         alpha019            /1e+06/
         alpha020            /1e+06/
         alpha021            /1e+06/
         alpha022            /1e+06/
         alpha023            /1e+06/
         alpha024            /1e+06/
         alpha025            /1e+06/
         alpha026            /1e+06/
         alpha027            /1e+06/
         alpha028            /1e+06/
         alpha029            /1e+06/
         alpha030            /1e+06/
         alpha031            /1e+06/
         alpha032            /1e+06/
         alpha033            /1e+06/
         alpha034            /1e+06/
         alpha035            /1e+06/
         alpha036            /1e+06/
         alpha037            /1e+06/
         alpha038            /1e+06/
         alpha039            /1e+06/
         alpha040            /1e+06/
         alpha041            /1e+06/
         alpha042            /1e+06/
         alpha043            /1e+06/
         alpha044            /1e+06/
         alpha045            /1e+06/
         alpha046            /1e+06/
         alpha047            /1e+06/
         alpha048            /1e+06/


          alpha1         /1e+04/
         alpha2         /1e+04/
         alpha3         /1e+04/
         alpha4         /1e+04/
         alpha5         /1e+04/
         alpha6         /1e+04/
         alpha7         /1e+04/
         alpha8         /1e+04/
         alpha9         /1e+04/
         alpha10        /1e+04/
         alpha11         /1e+04/
         alpha12         /1e+04/
         alpha13         /1e+04/
         alpha14         /1e+04/
         alpha15         /1e+04/
         alpha16          /1e+04/
         alpha17         /1e+04/
         alpha18         /1e+04/
         alpha19         /1e+04/
         alpha20          /1e+04/
         alpha21         /1e+04/
         alpha22         /1e+04/
         alpha23         /1e+04/
         alpha24         /1e+04/
         alpha25         /1e+04/
         alpha26         /1e+04/
         alpha27         /1e+04/
         alpha28         /1e+04/
         alpha29         /1e+04/
         alpha30         /1e+04/
         alpha31         /1e+04/
         alpha32         /1e+04/
         alpha33         /1e+04/
         alpha34         /1e+04/
         alpha35         /1e+04/
         alpha36         /1e+04/
         alpha37         /1e+04/
         alpha38         /1e+04/
         alpha39         /1e+04/
         alpha40         /1e+04/
         alpha41         /1e+04/
         alpha42         /1e+04/
         alpha43         /1e+04/
         alpha44         /1e+04/
         alpha45         /1e+04/
         alpha46         /1e+04/
         alpha47         /1e+04/
         alpha48         /1e+04/
$offtext

        alpha01         /1/
         alpha02         /1/
         alpha03         /1/
         alpha04         /1/
         alpha05         /1/
         alpha06         /1/
         alpha07         /1/
         alpha08         /1/
         alpha09         /1/
         alpha010         /1/
         alpha011          /1/
         alpha012          /1/
         alpha013           /1/
         alpha014           /1/
         alpha015            /1/
         alpha016            /1/
         alpha017            /1/
         alpha018            /1/
         alpha019            /1/
         alpha020            /1/
         alpha021            /1/
         alpha022            /1/
         alpha023            /1/
         alpha024            /1/
         alpha025            /1/
         alpha026            /1/
         alpha027            /1/
         alpha028            /1/
         alpha029            /1/
         alpha030            /1/
         alpha031            /1/
         alpha032            /1/
         alpha033            /1/
         alpha034            /1/
         alpha035            /1/
         alpha036            /1/
         alpha037            /1/
         alpha038            /1/
         alpha039            /1/
         alpha040            /1/
         alpha041            /1/
         alpha042            /1/
         alpha043            /1/
         alpha044            /1/
         alpha045            /1/
         alpha046            /1/
         alpha047            /1/
         alpha048            /1/


         alpha1         /2/
         alpha2         /2/
         alpha3         /2/
         alpha4         /2/
         alpha5         /2/
         alpha6         /2/
         alpha7         /2/
         alpha8         /2/
         alpha9         /2/
         alpha10        /2/
         alpha11         /2/
         alpha12         /2/
         alpha13         /2/
         alpha14         /2/
         alpha15         /2/
         alpha16         /2/
         alpha17         /2/
         alpha18         /2/
         alpha19         /2/
         alpha20         /2/
         alpha21         /2/
         alpha22         /2/
         alpha23         /2/
         alpha24         /2/
         alpha25         /2/
         alpha26         /2/
         alpha27         /2/
         alpha28         /2/
         alpha29         /2/
         alpha30         /2/
         alpha31         /2/
         alpha32         /2/
         alpha33         /2/
         alpha34         /2/
         alpha35         /2/
         alpha36         /2/
         alpha37         /2/
         alpha38         /2/
         alpha39         /2/
         alpha40         /2/
         alpha41         /2/
         alpha42         /2/
         alpha43         /2/
         alpha44         /2/
         alpha45         /2/
         alpha46         /2/
         alpha47         /2/
         alpha48         /2/


*refer to the dissertation of Jie hao
           r1           /0.0/
           r2           /0.1127017/
           r3           /0.5/
           r4           /0.8872983/
         ii,
         jj;

Table  a(k,k)  First order derivatives collocation matrix
               1          2           3             4
      1      -12.0    13.12164    -1.333333     0.211693
      2      -6.0       5.0       1.163978     -0.163978
      3       3.0     -5.727487       2.0       0.727487
      4      -6.0     10.163979   -9.163979        5.0;

Table xdes(i,o)
              1          2              3              4           5              6             7             8              9            10            11           12            13             14           15            16            17             18            19            20            21           22            23             24            25           26            27            28             29           30            31            32            33            34            35           36               37           38            39           40             41            42           43             44            45            46            47           48
1        0.9415        0.0008        0.0000        0.0027        0.0000        0.7763        0.9319        0.8102        0.2068        0.8686        0.6562        0.0018        0.5304        0.0000        0.6886        0.7738        0.5476        0.5280        0.1133        0.9903        0.0882        0.0677        0.0042        0.6486        0.0000        0.0000        0.0031        0.0000        0.9415        0.0000        0.0000        0.0021        0.0002        0.0016        0.0013        0.6562        0.0011        0.0011        0.5509        0.0011        0.0000        0.0000        0.6886        0.9903        0.0000        0.8584        0.0000        0.1033
2        0.9424        0.0009        0.0000        0.0030        0.0000        0.7786        0.9310        0.8102        0.2030        0.8592        0.5447        0.0018        0.6040        0.0000        0.6399        0.7750        0.4373        0.6021        0.1146        0.9900        0.0940        0.0772        0.0063        0.6629        0.0000        0.0000        0.0043        0.0000        0.9424        0.0000        0.0000        0.0021        0.0004        0.0031        0.0023        0.5447        0.0020        0.0020        0.4399        0.0020        0.0000        0.0000        0.6399        0.9900        0.0000        0.8634        0.0000        0.1041
3        0.9447        0.0010        0.0000        0.0032        0.0000        0.7788        0.9301        0.8062        0.1981        0.8416        0.4151        0.0019        0.6298        0.0000        0.5249        0.7746        0.3608        0.6280        0.1154        0.9897        0.0954        0.0806        0.0080        0.6180        0.0000        0.0000        0.0052        0.0000        0.9447        0.0000        0.0000        0.0022        0.0006        0.0050        0.0040        0.4151        0.0028        0.0028        0.3629        0.0028        0.0000        0.0000        0.5249        0.9897        0.0000        0.8585        0.0000        0.1046
4        0.9477        0.0011        0.0000        0.0033        0.0000        0.7768        0.9296        0.7980        0.1932        0.8175        0.3105        0.0020        0.5839        0.0000        0.3726        0.7723        0.3292        0.5815        0.1153        0.9895        0.0915        0.0747        0.0085        0.4905        0.0000        0.0000        0.0055        0.0000        0.9477        0.0000        0.0000        0.0023        0.0007        0.0060        0.0055        0.3105        0.0031        0.0031        0.3312        0.0031        0.0000        0.0000        0.3726        0.9895        0.0000        0.8441        0.0000        0.1044
5        0.9508        0.0010        0.0000        0.0032        0.0000        0.7725        0.9298        0.7868        0.1895        0.7966        0.2657        0.0021        0.4374        0.0000        0.2456        0.7685        0.3696        0.4331        0.1141        0.9895        0.0783        0.0556        0.0073        0.3188        0.0000        0.0000        0.0049        0.0000        0.9508        0.0000        0.0000        0.0023        0.0005        0.0054        0.0055        0.2657        0.0025        0.0025        0.3725        0.0025        0.0000        0.0000        0.2456        0.9895        0.0000        0.8260        0.0000        0.1037
6        0.9531        0.0008        0.0000        0.0029        0.0000        0.7668        0.9310        0.7771        0.1884        0.7897        0.3218        0.0022        0.2591        0.0000        0.1921        0.7640        0.4945        0.2529        0.1125        0.9897        0.0533        0.0325        0.0048        0.1867        0.0000        0.0000        0.0033        0.0000        0.9531        0.0000        0.0000        0.0023        0.0003        0.0034        0.0037        0.3218        0.0015        0.0015        0.4990        0.0015        0.0000        0.0000        0.1921        0.9897        0.0000        0.8097        0.0000        0.1027
7        0.9538        0.0007        0.0000        0.0026        0.0000        0.7618        0.9321        0.7736        0.1911        0.7997        0.4503        0.0022        0.1381        0.0000        0.2477        0.7603        0.6184        0.1313        0.1114        0.9900        0.0322        0.0169        0.0026        0.1272        0.0000        0.0000        0.0018        0.0000        0.9538        0.0000        0.0000        0.0023        0.0002        0.0018        0.0020        0.4503        0.0007        0.0007        0.6223        0.0007        0.0000        0.0000        0.2477        0.9900        0.0000        0.7977        0.0000        0.1016
8        0.9524        0.0006        0.0000        0.0024        0.0000        0.7598        0.9328        0.7772        0.1970        0.8180        0.5686        0.0021        0.0787        0.0000        0.3776        0.7591        0.6929        0.0717        0.1108        0.9903        0.0281        0.0092        0.0013        0.1620        0.0000        0.0000        0.0010        0.0000        0.9524        0.0000        0.0000        0.0023        0.0001        0.0009        0.0010        0.5686        0.0004        0.0004        0.6952        0.0004        0.0000        0.0000        0.3776        0.9903        0.0000        0.7934        0.0000        0.1007
9        0.9494        0.0005        0.0000        0.0023        0.0000        0.7612        0.9330        0.7850        0.2029        0.8375        0.6496        0.0020        0.0823        0.0000        0.5061        0.7607        0.7322        0.0757        0.1104        0.9905        0.0399        0.0097        0.0008        0.2852        0.0000        0.0000        0.0006        0.0000        0.9494        0.0000        0.0000        0.0022        0.0000        0.0004        0.0005        0.6496        0.0002        0.0002        0.7336        0.0002        0.0000        0.0000        0.5061        0.9905        0.0000        0.8009        0.0000        0.1003
10        0.9459        0.0005        0.0000        0.0023        0.0000        0.7649        0.9331        0.7942        0.2070        0.8548        0.6988        0.0019        0.1773        0.0000        0.6015        0.7643        0.7482        0.1719        0.1106        0.9906        0.0565        0.0220        0.0008        0.4279        0.0000        0.0000        0.0007        0.0000        0.9459        0.0000        0.0000        0.0021        0.0000        0.0003        0.0004        0.6988        0.0001        0.0001        0.7497        0.0001        0.0000        0.0000        0.6015        0.9906        0.0000        0.8176        0.0000        0.1007
11        0.9431        0.0006        0.0000        0.0024        0.0000        0.7696        0.9329        0.8025        0.2087        0.8669        0.7198        0.0018        0.3274        0.0000        0.6627        0.7685        0.7181        0.3234        0.1113        0.9906        0.0713        0.0414        0.0016        0.5432        0.0000        0.0000        0.0014        0.0000        0.9431        0.0000        0.0000        0.0021        0.0000        0.0005        0.0005        0.7198        0.0002        0.0002        0.7208        0.0002        0.0000        0.0000        0.6627        0.9906        0.0000        0.8363        0.0000        0.1016
12        0.9416        0.0007        0.0000        0.0025        0.0000        0.7742        0.9323        0.8084        0.2081        0.8706        0.6974        0.0018        0.4663        0.0000        0.6909        0.7722        0.6199        0.4634        0.1125        0.9904        0.0829        0.0594        0.0030        0.6206        0.0000        0.0000        0.0024        0.0000        0.9416        0.0000        0.0000        0.0021        0.0001        0.0010        0.0009        0.6974        0.0006        0.0006        0.6233        0.0006        0.0000        0.0000        0.6909        0.9904        0.0000        0.8519        0.0000        0.1027
13        0.9417        0.0008        0.0000        0.0028        0.0000        0.7775        0.9315        0.8106        0.2055        0.8657        0.6158        0.0018        0.5658        0.0000        0.6764        0.7745        0.4994        0.5637        0.1138        0.9902        0.0910        0.0723        0.0050        0.6599        0.0000        0.0000        0.0036        0.0000        0.9417        0.0000        0.0000        0.0021        0.0003        0.0021        0.0016        0.6158        0.0014        0.0014        0.5024        0.0014        0.0000        0.0000        0.6764        0.9902        0.0000        0.8615        0.0000        0.1037
14        0.9432        0.0009        0.0000        0.0031        0.0000        0.7789        0.9306        0.8091        0.2011        0.8530        0.4913        0.0019        0.6210        0.0000        0.6007        0.7751        0.4013        0.6192        0.1150        0.9899        0.0951        0.0794        0.0070        0.6533        0.0000        0.0000        0.0047        0.0000        0.9432        0.0000        0.0000        0.0022        0.0005        0.0039        0.0030        0.4913        0.0023        0.0023        0.4037        0.0023        0.0000        0.0000        0.6007        0.9899        0.0000        0.8627        0.0000        0.1044
15        0.9459        0.0010        0.0000        0.0033        0.0000        0.7783        0.9299        0.8034        0.1960        0.8321        0.3674        0.0020        0.6221        0.0000        0.4637        0.7739        0.3416        0.6202        0.1155        0.9896        0.0946        0.0796        0.0084        0.5760        0.0000        0.0000        0.0054        0.0000        0.9459        0.0000        0.0000        0.0022        0.0006        0.0056        0.0047        0.3674        0.0030        0.0030        0.3436        0.0030        0.0000        0.0000        0.4637        0.9896        0.0000        0.8535        0.0000        0.1046
16        0.9490        0.0010        0.0000        0.0033        0.0000        0.7753        0.9296        0.7935        0.1915        0.8079        0.2827        0.0021        0.5355        0.0000        0.3145        0.7709        0.3347        0.5325        0.1150        0.9895        0.0876        0.0684        0.0083        0.4204        0.0000        0.0000        0.0054        0.0000        0.9490        0.0000        0.0000        0.0023        0.0006        0.0060        0.0058        0.2827        0.0029        0.0029        0.3369        0.0029        0.0000        0.0000        0.3145        0.9895        0.0000        0.8367        0.0000        0.1042
17        0.9519        0.0009        0.0000        0.0031        0.0000        0.7702        0.9302        0.7823        0.1886        0.7917        0.2752        0.0022        0.3611        0.0000        0.2123        0.7667        0.4134        0.3559        0.1135        0.9896        0.0690        0.0457        0.0064        0.2571        0.0000        0.0000        0.0043        0.0000        0.9519        0.0000        0.0000        0.0023        0.0005        0.0047        0.0049        0.2752        0.0021        0.0021        0.4171        0.0021        0.0000        0.0000        0.2123        0.9896        0.0000        0.8189        0.0000        0.1033
18        0.9536        0.0008        0.0000        0.0028        0.0000        0.7645        0.9315        0.7747        0.1890        0.7921        0.3710        0.0022        0.2013        0.0000        0.2011        0.7623        0.5504        0.1947        0.1120        0.9899        0.0431        0.0250        0.0038        0.1529        0.0000        0.0000        0.0027        0.0000        0.9536        0.0000        0.0000        0.0023        0.0002        0.0026        0.0029        0.3710        0.0011        0.0011        0.5549        0.0011        0.0000        0.0000        0.2011        0.9899        0.0000        0.8042        0.0000        0.1022
19        0.9535        0.0006        0.0000        0.0025        0.0000        0.7606        0.9325        0.7744        0.1933        0.8067        0.5027        0.0021        0.1073        0.0000        0.2967        0.7595        0.6544        0.1003        0.1111        0.9901        0.0282        0.0129        0.0020        0.1285        0.0000        0.0000        0.0014        0.0000        0.9535        0.0000        0.0000        0.0023        0.0001        0.0013        0.0015        0.5027        0.0006        0.0006        0.6577        0.0006        0.0000        0.0000        0.2967        0.9901        0.0000        0.7947        0.0000        0.1012
20        0.9513        0.0006        0.0000        0.0024        0.0000        0.7600        0.9329        0.7801        0.1995        0.8261        0.6061        0.0020        0.0708        0.0000        0.4332        0.7594        0.7121        0.0639        0.1106        0.9904        0.0316        0.0082        0.0010        0.2050        0.0000        0.0000        0.0008        0.0000        0.9513        0.0000        0.0000        0.0022        0.0001        0.0006        0.0007        0.6061        0.0003        0.0003        0.7139        0.0003        0.0000        0.0000        0.4332        0.9904        0.0000        0.7950        0.0000        0.1004
21        0.9479        0.0005        0.0000        0.0023        0.0000        0.7625        0.9331        0.7887        0.2049        0.8450        0.6730        0.0019        0.1100        0.0000        0.5494        0.7620        0.7418        0.1038        0.1104        0.9905        0.0466        0.0133        0.0007        0.3449        0.0000        0.0000        0.0006        0.0000        0.9479        0.0000        0.0000        0.0022        0.0000        0.0004        0.0004        0.6730        0.0001        0.0001        0.7430        0.0001        0.0000        0.0000        0.5494        0.9905        0.0000        0.8070        0.0000        0.1003
22        0.9446        0.0006        0.0000        0.0023        0.0000        0.7668        0.9331        0.7978        0.2080        0.8606        0.7113        0.0018        0.2363        0.0000        0.6304        0.7660        0.7441        0.2315        0.1108        0.9906        0.0629        0.0297        0.0010        0.4794        0.0000        0.0000        0.0009        0.0000        0.9446        0.0000        0.0000        0.0021        0.0000        0.0004        0.0004        0.7113        0.0001        0.0001        0.7460        0.0001        0.0000        0.0000        0.6304        0.9906        0.0000        0.8253        0.0000        0.1010
23        0.9423        0.0006        0.0000        0.0024        0.0000        0.7716        0.9327        0.8053        0.2087        0.8695        0.7172        0.0018        0.3880        0.0000        0.6785        0.7702        0.6847        0.3845        0.1117        0.9905        0.0764        0.0493        0.0021        0.5794        0.0000        0.0000        0.0018        0.0000        0.9423        0.0000        0.0000        0.0021        0.0001        0.0006        0.0006        0.7172        0.0003        0.0003        0.6879        0.0003        0.0000        0.0000        0.6785        0.9905        0.0000        0.8432        0.0000        0.1020
24        0.9415        0.0007        0.0000        0.0026        0.0000        0.7757        0.9320        0.8098        0.2073        0.8695        0.6712        0.0018        0.5121        0.0000        0.6911        0.7733        0.5701        0.5097        0.1130        0.9903        0.0867        0.0653        0.0038        0.6414        0.0000        0.0000        0.0029        0.0000        0.9415        0.0000        0.0000        0.0021        0.0002        0.0013        0.0011        0.6712        0.0009        0.0009        0.5734        0.0009        0.0000        0.0000        0.6911        0.9903        0.0000        0.8566        0.0000        0.1031
25        0.9421        0.0009        0.0000        0.0029        0.0000        0.7783        0.9311        0.8105        0.2039        0.8615        0.5679        0.0018        0.5938        0.0000        0.6538        0.7749        0.4553        0.5919        0.1144        0.9900        0.0932        0.0759        0.0059        0.6638        0.0000        0.0000        0.0041        0.0000        0.9421        0.0000        0.0000        0.0021        0.0004        0.0028        0.0021        0.5679        0.0018        0.0018        0.4581        0.0018        0.0000        0.0000        0.6538        0.9900        0.0000        0.8631        0.0000        0.1040
26        0.9442        0.0010        0.0000        0.0032        0.0000        0.7789        0.9303        0.8073        0.1990        0.8454        0.4380        0.0019        0.6293        0.0000        0.5505        0.7748        0.3718        0.6275        0.1153        0.9897        0.0955        0.0805        0.0077        0.6319        0.0000        0.0000        0.0051        0.0000        0.9442        0.0000        0.0000        0.0022        0.0006        0.0046        0.0037        0.4380        0.0027        0.0027        0.3740        0.0027        0.0000        0.0000        0.5505        0.9897        0.0000        0.8602        0.0000        0.1045
27        0.9471        0.0011        0.0000        0.0033        0.0000        0.7774        0.9297        0.7998        0.1940        0.8220        0.3262        0.0020        0.5996        0.0000        0.4003        0.7729        0.3309        0.5974        0.1154        0.9895        0.0927        0.0767        0.0086        0.5197        0.0000        0.0000        0.0055        0.0000        0.9471        0.0000        0.0000        0.0022        0.0007        0.0060        0.0053        0.3262        0.0031        0.0031        0.3328        0.0031        0.0000        0.0000        0.4003        0.9895        0.0000        0.8472        0.0000        0.1045
28        0.9503        0.0010        0.0000        0.0033        0.0000        0.7734        0.9297        0.7889        0.1900        0.7997        0.2675        0.0021        0.4703        0.0000        0.2646        0.7693        0.3550        0.4665        0.1144        0.9895        0.0817        0.0599        0.0077        0.3493        0.0000        0.0000        0.0051        0.0000        0.9503        0.0000        0.0000        0.0023        0.0006        0.0057        0.0056        0.2675        0.0027        0.0027        0.3576        0.0027        0.0000        0.0000        0.2646        0.9895        0.0000        0.8293        0.0000        0.1039
29        0.9528        0.0009        0.0000        0.0030        0.0000        0.7678        0.9307        0.7785        0.1883        0.7896        0.3035        0.0022        0.2887        0.0000        0.1943        0.7648        0.4685        0.2828        0.1128        0.9897        0.0583        0.0363        0.0053        0.2059        0.0000        0.0000        0.0037        0.0000        0.9528        0.0000        0.0000        0.0023        0.0004        0.0038        0.0041        0.3035        0.0017        0.0017        0.4728        0.0017        0.0000        0.0000        0.1943        0.9897        0.0000        0.8124        0.0000        0.1029
30        0.9538        0.0007        0.0000        0.0027        0.0000        0.7626        0.9320        0.7737        0.1903        0.7970        0.4257        0.0022        0.1552        0.0000        0.2295        0.7609        0.5994        0.1484        0.1116        0.9900        0.0349        0.0191        0.0029        0.1319        0.0000        0.0000        0.0021        0.0000        0.9538        0.0000        0.0000        0.0023        0.0002        0.0020        0.0023        0.4257        0.0009        0.0009        0.6035        0.0009        0.0000        0.0000        0.2295        0.9900        0.0000        0.7995        0.0000        0.1018
31        0.9528        0.0006        0.0000        0.0025        0.0000        0.7599        0.9327        0.7762        0.1958        0.8144        0.5496        0.0021        0.0855        0.0000        0.3522        0.7591        0.6825        0.0786        0.1108        0.9902        0.0274        0.0101        0.0015        0.1476        0.0000        0.0000        0.0011        0.0000        0.9528        0.0000        0.0000        0.0023        0.0001        0.0010        0.0011        0.5496        0.0004        0.0004        0.6851        0.0004        0.0000        0.0000        0.3522        0.9902        0.0000        0.7934        0.0000        0.1008
32        0.9500        0.0006        0.0000        0.0023        0.0000        0.7607        0.9330        0.7834        0.2019        0.8340        0.6374        0.0020        0.0753        0.0000        0.4847        0.7602        0.7268        0.0686        0.1105        0.9904        0.0370        0.0088        0.0008        0.2590        0.0000        0.0000        0.0006        0.0000        0.9500        0.0000        0.0000        0.0022        0.0000        0.0005        0.0006        0.6374        0.0002        0.0002        0.7283        0.0002        0.0000        0.0000        0.4847        0.9904        0.0000        0.7987        0.0000        0.1003
33        0.9465        0.0005        0.0000        0.0023        0.0000        0.7641        0.9331        0.7925        0.2064        0.8519        0.6918        0.0019        0.1535        0.0000        0.5867        0.7636        0.7474        0.1479        0.1105        0.9906        0.0535        0.0190        0.0008        0.4031        0.0000        0.0000        0.0007        0.0000        0.9465        0.0000        0.0000        0.0022        0.0000        0.0003        0.0004        0.6918        0.0001        0.0001        0.7488        0.0001        0.0000        0.0000        0.5867        0.9906        0.0000        0.8142        0.0000        0.1005
34        0.9436        0.0006        0.0000        0.0023        0.0000        0.7688        0.9330        0.8011        0.2085        0.8653        0.7186        0.0018        0.2992        0.0000        0.6539        0.7678        0.7290        0.2950        0.1111        0.9906        0.0688        0.0378        0.0014        0.5249        0.0000        0.0000        0.0012        0.0000        0.9436        0.0000        0.0000        0.0021        0.0000        0.0004        0.0005        0.7186        0.0002        0.0002        0.7314        0.0002        0.0000        0.0000        0.6539        0.9906        0.0000        0.8330        0.0000        0.1014
35        0.9418        0.0007        0.0000        0.0025        0.0000        0.7734        0.9325        0.8076        0.2084        0.8706        0.7057        0.0018        0.4434        0.0000        0.6885        0.7716        0.6414        0.4404        0.1122        0.9904        0.0810        0.0564        0.0027        0.6092        0.0000        0.0000        0.0022        0.0000        0.9418        0.0000        0.0000        0.0021        0.0001        0.0008        0.0008        0.7057        0.0005        0.0005        0.6448        0.0005        0.0000        0.0000        0.6885        0.9904        0.0000        0.8494        0.0000        0.1025
36        0.9415        0.0008        0.0000        0.0027        0.0000        0.7770        0.9317        0.8105        0.2061        0.8671        0.6350        0.0018        0.5508        0.0000        0.6831        0.7742        0.5206        0.5486        0.1136        0.9902        0.0898        0.0703        0.0046        0.6557        0.0000        0.0000        0.0034        0.0000        0.9415        0.0000        0.0000        0.0021        0.0003        0.0018        0.0015        0.6350        0.0012        0.0012        0.5238        0.0012        0.0000        0.0000        0.6831        0.9902        0.0000        0.8603        0.0000        0.1035
37        0.9428        0.0009        0.0000        0.0030        0.0000        0.7788        0.9307        0.8097        0.2020        0.8559        0.5154        0.0018        0.6144        0.0000        0.6198        0.7751        0.4167        0.6125        0.1148        0.9899        0.0947        0.0786        0.0067        0.6588        0.0000        0.0000        0.0046        0.0000        0.9428        0.0000        0.0000        0.0022        0.0005        0.0035        0.0027        0.5154        0.0022        0.0022        0.4192        0.0022        0.0000        0.0000        0.6198        0.9899        0.0000        0.8632        0.0000        0.1043
38        0.9453        0.0010        0.0000        0.0032        0.0000        0.7786        0.9300        0.8047        0.1969        0.8365        0.3880        0.0019        0.6271        0.0000        0.4917        0.7742        0.3493        0.6252        0.1154        0.9896        0.0951        0.0802        0.0082        0.5967        0.0000        0.0000        0.0053        0.0000        0.9453        0.0000        0.0000        0.0022        0.0006        0.0053        0.0044        0.3880        0.0029        0.0029        0.3513        0.0029        0.0000        0.0000        0.4917        0.9896        0.0000        0.8560        0.0000        0.1046
39        0.9484        0.0010        0.0000        0.0033        0.0000        0.7760        0.9296        0.7956        0.1922        0.8121        0.2939        0.0021        0.5595        0.0000        0.3397        0.7716        0.3305        0.5568        0.1151        0.9895        0.0896        0.0715        0.0084        0.4524        0.0000        0.0000        0.0054        0.0000        0.9484        0.0000        0.0000        0.0023        0.0007        0.0061        0.0057        0.2939        0.0030        0.0030        0.3326        0.0030        0.0000        0.0000        0.3397        0.9895        0.0000        0.8401        0.0000        0.1043
40        0.9514        0.0010        0.0000        0.0032        0.0000        0.7712        0.9300        0.7843        0.1890        0.7935        0.2685        0.0022        0.3954        0.0000        0.2256        0.7675        0.3920        0.3906        0.1138        0.9896        0.0735        0.0502        0.0068        0.2836        0.0000        0.0000        0.0046        0.0000        0.9514        0.0000        0.0000        0.0023        0.0005        0.0050        0.0052        0.2685        0.0023        0.0023        0.3953        0.0023        0.0000        0.0000        0.2256        0.9896        0.0000        0.8220        0.0000        0.1035
41        0.9534        0.0008        0.0000        0.0029        0.0000        0.7655        0.9313        0.7756        0.1886        0.7907        0.3478        0.0022        0.2257        0.0000        0.1946        0.7631        0.5259        0.2193        0.1122        0.9898        0.0475        0.0282        0.0042        0.1665        0.0000        0.0000        0.0030        0.0000        0.9534        0.0000        0.0000        0.0023        0.0003        0.0030        0.0033        0.3478        0.0013        0.0013        0.5304        0.0013        0.0000        0.0000        0.1946        0.9898        0.0000        0.8066        0.0000        0.1024
42        0.9537        0.0007        0.0000        0.0026        0.0000        0.7611        0.9323        0.7739        0.1923        0.8034        0.4797        0.0022        0.1199        0.0000        0.2736        0.7598        0.6394        0.1130        0.1112        0.9901        0.0296        0.0145        0.0022        0.1257        0.0000        0.0000        0.0016        0.0000        0.9537        0.0000        0.0000        0.0023        0.0001        0.0015        0.0017        0.4797        0.0006        0.0006        0.6429        0.0006        0.0000        0.0000        0.2736        0.9901        0.0000        0.7959        0.0000        0.1013
43        0.9518        0.0006        0.0000        0.0024        0.0000        0.7599        0.9329        0.7787        0.1984        0.8224        0.5900        0.0021        0.0730        0.0000        0.4086        0.7592        0.7041        0.0660        0.1107        0.9903        0.0298        0.0085        0.0011        0.1841        0.0000        0.0000        0.0008        0.0000        0.9518        0.0000        0.0000        0.0022        0.0001        0.0007        0.0008        0.5900        0.0003        0.0003        0.7062        0.0003        0.0000        0.0000        0.4086        0.9903        0.0000        0.7940        0.0000        0.1005
44        0.9486        0.0005        0.0000        0.0023        0.0000        0.7618        0.9331        0.7871        0.2041        0.8417        0.6631        0.0020        0.0955        0.0000        0.5307        0.7614        0.7379        0.0891        0.1104        0.9905        0.0435        0.0114        0.0007        0.3180        0.0000        0.0000        0.0006        0.0000        0.9486        0.0000        0.0000        0.0022        0.0000        0.0004        0.0005        0.6631        0.0001        0.0001        0.7392        0.0001        0.0000        0.0000        0.5307        0.9905        0.0000        0.8041        0.0000        0.1003
45        0.9452        0.0005        0.0000        0.0023        0.0000        0.7659        0.9331        0.7962        0.2076        0.8581        0.7063        0.0019        0.2090        0.0000        0.6181        0.7652        0.7471        0.2040        0.1107        0.9906        0.0600        0.0261        0.0009        0.4570        0.0000        0.0000        0.0008        0.0000        0.9452        0.0000        0.0000        0.0021        0.0000        0.0003        0.0004        0.7063        0.0001        0.0001        0.7487        0.0001        0.0000        0.0000        0.6181        0.9906        0.0000        0.8219        0.0000        0.1008
46        0.9427        0.0006        0.0000        0.0024        0.0000        0.7707        0.9328        0.8041        0.2087        0.8685        0.7193        0.0018        0.3613        0.0000        0.6721        0.7694        0.7011        0.3576        0.1115        0.9905        0.0742        0.0458        0.0018        0.5639        0.0000        0.0000        0.0016        0.0000        0.9427        0.0000        0.0000        0.0021        0.0001        0.0005        0.0006        0.7193        0.0002        0.0002        0.7041        0.0002        0.0000        0.0000        0.6721        0.9905        0.0000        0.8402        0.0000        0.1018
47        0.9415        0.0007        0.0000        0.0026        0.0000        0.7750        0.9322        0.8092        0.2077        0.8702        0.6841        0.0018        0.4924        0.0000        0.6920        0.7729        0.5926        0.4898        0.1128        0.9904        0.0851        0.0628        0.0034        0.6328        0.0000        0.0000        0.0027        0.0000        0.9415        0.0000        0.0000        0.0021        0.0002        0.0012        0.0010        0.6841        0.0008        0.0008        0.5960        0.0008        0.0000        0.0000        0.6920        0.9904        0.0000        0.8546        0.0000        0.1029
48        0.9419        0.0008        0.0000        0.0029        0.0000        0.7780        0.9313        0.8106        0.2046        0.8635        0.5902        0.0018        0.5822        0.0000        0.6653        0.7748        0.4745        0.5801        0.1141        0.9901        0.0923        0.0744        0.0055        0.6631        0.0000        0.0000        0.0039        0.0000        0.9419        0.0000        0.0000        0.0021        0.0003        0.0025        0.0019        0.5902        0.0016        0.0016        0.4774        0.0016        0.0000        0.0000        0.6653        0.9901        0.0000        0.8626        0.0000        0.1039
49        0.9437        0.0010        0.0000        0.0031        0.0000        0.7790        0.9304        0.8082        0.2000        0.8490        0.4617        0.0019        0.6267        0.0000        0.5741        0.7750        0.3843        0.6249        0.1151        0.9898        0.0954        0.0802        0.0074        0.6432        0.0000        0.0000        0.0049        0.0000        0.9437        0.0000        0.0000        0.0022        0.0005        0.0043        0.0034        0.4617        0.0025        0.0025        0.3865        0.0025        0.0000        0.0000        0.5741        0.9898        0.0000        0.8615        0.0000        0.1045
50        0.9466        0.0010        0.0000        0.0033        0.0000        0.7778        0.9297        0.8015        0.1949        0.8266        0.3438        0.0020        0.6118        0.0000        0.4287        0.7734        0.3345        0.6098        0.1155        0.9896        0.0937        0.0783        0.0085        0.5466        0.0000        0.0000        0.0055        0.0000        0.9466        0.0000        0.0000        0.0022        0.0007        0.0058        0.0051        0.3438        0.0031        0.0031        0.3365        0.0031        0.0000        0.0000        0.4287        0.9896        0.0000        0.8502        0.0000        0.1045
51        0.9497        0.0010        0.0000        0.0033        0.0000        0.7743        0.9296        0.7910        0.1906        0.8031        0.2724        0.0021        0.5012        0.0000        0.2860        0.7700        0.3437        0.4977        0.1147        0.9895        0.0847        0.0639        0.0080        0.3809        0.0000        0.0000        0.0052        0.0000        0.9497        0.0000        0.0000        0.0023        0.0006        0.0059        0.0057        0.2724        0.0028        0.0028        0.3461        0.0028        0.0000        0.0000        0.2860        0.9895        0.0000        0.8326        0.0000        0.1040
52        0.9524        0.0009        0.0000        0.0030        0.0000        0.7689        0.9305        0.7801        0.1884        0.7902        0.2886        0.0022        0.3202        0.0000        0.2002        0.7657        0.4430        0.3146        0.1131        0.9896        0.0632        0.0404        0.0058        0.2275        0.0000        0.0000        0.0040        0.0000        0.9524        0.0000        0.0000        0.0023        0.0004        0.0042        0.0045        0.2886        0.0018        0.0018        0.4471        0.0018        0.0000        0.0000        0.2002        0.9896        0.0000        0.8152        0.0000        0.1031
53        0.9538        0.0007        0.0000        0.0027        0.0000        0.7634        0.9318        0.7740        0.1896        0.7945        0.4010        0.0022        0.1744        0.0000        0.2146        0.7615        0.5785        0.1677        0.1118        0.9899        0.0383        0.0215        0.0033        0.1395        0.0000        0.0000        0.0023        0.0000        0.9538        0.0000        0.0000        0.0023        0.0002        0.0023        0.0026        0.4010        0.0010        0.0010        0.5828        0.0010        0.0000        0.0000        0.2146        0.9899        0.0000        0.8015        0.0000        0.1020
54        0.9532        0.0006        0.0000        0.0025        0.0000        0.7602        0.9326        0.7752        0.1946        0.8109        0.5293        0.0021        0.0941        0.0000        0.3269        0.7592        0.6708        0.0871        0.1110        0.9902        0.0274        0.0112        0.0017        0.1369        0.0000        0.0000        0.0012        0.0000        0.9532        0.0000        0.0000        0.0023        0.0001        0.0011        0.0013        0.5293        0.0005        0.0005        0.6737        0.0005        0.0000        0.0000        0.3269        0.9902        0.0000        0.7938        0.0000        0.1009
55        0.9506        0.0006        0.0000        0.0024        0.0000        0.7603        0.9330        0.7819        0.2009        0.8305        0.6241        0.0020        0.0715        0.0000        0.4623        0.7598        0.7207        0.0647        0.1105        0.9904        0.0344        0.0083        0.0009        0.2338        0.0000        0.0000        0.0007        0.0000        0.9506        0.0000        0.0000        0.0022        0.0000        0.0006        0.0006        0.6241        0.0002        0.0002        0.7223        0.0002        0.0000        0.0000        0.4623        0.9904        0.0000        0.7968        0.0000        0.1003
56        0.9471        0.0005        0.0000        0.0023        0.0000        0.7633        0.9331        0.7908        0.2058        0.8489        0.6839        0.0019        0.1322        0.0000        0.5707        0.7628        0.7455        0.1263        0.1105        0.9905        0.0504        0.0162        0.0007        0.3774        0.0000        0.0000        0.0006        0.0000        0.9471        0.0000        0.0000        0.0022        0.0000        0.0003        0.0004        0.6839        0.0001        0.0001        0.7468        0.0001        0.0000        0.0000        0.5707        0.9905        0.0000        0.8109        0.0000        0.1004
57        0.9440        0.0006        0.0000        0.0023        0.0000        0.7679        0.9330        0.7997        0.2083        0.8633        0.7160        0.0018        0.2709        0.0000        0.6440        0.7670        0.7373        0.2664        0.1109        0.9906        0.0662        0.0341        0.0012        0.5053        0.0000        0.0000        0.0011        0.0000        0.9440        0.0000        0.0000        0.0021        0.0000        0.0004        0.0004        0.7160        0.0001        0.0001        0.7395        0.0001        0.0000        0.0000        0.6440        0.9906        0.0000        0.8296        0.0000        0.1012
58        0.9420        0.0006        0.0000        0.0025        0.0000        0.7726        0.9326        0.8066        0.2086        0.8703        0.7120        0.0018        0.4193        0.0000        0.6848        0.7710        0.6618        0.4161        0.1120        0.9905        0.0791        0.0533        0.0024        0.5966        0.0000        0.0000        0.0020        0.0000        0.9420        0.0000        0.0000        0.0021        0.0001        0.0007        0.0007        0.7120        0.0004        0.0004        0.6651        0.0004        0.0000        0.0000        0.6848        0.9905        0.0000        0.8467        0.0000        0.1023
59        0.9415        0.0008        0.0000        0.0027        0.0000        0.7764        0.9318        0.8103        0.2067        0.8684        0.6524        0.0018        0.5344        0.0000        0.6878        0.7738        0.5425        0.5321        0.1133        0.9903        0.0885        0.0682        0.0043        0.6501        0.0000        0.0000        0.0032        0.0000        0.9415        0.0000        0.0000        0.0021        0.0002        0.0016        0.0013        0.6524        0.0011        0.0011        0.5458        0.0011        0.0000        0.0000        0.6878        0.9903        0.0000        0.8588        0.0000        0.1033
60        0.9425        0.0009        0.0000        0.0030        0.0000        0.7786        0.9309        0.8101        0.2028        0.8586        0.5393        0.0018        0.6061        0.0000        0.6364        0.7751        0.4333        0.6042        0.1146        0.9900        0.0941        0.0775        0.0064        0.6624        0.0000        0.0000        0.0044        0.0000        0.9425        0.0000        0.0000        0.0021        0.0004        0.0032        0.0024        0.5393        0.0020        0.0020        0.4359        0.0020        0.0000        0.0000        0.6364        0.9900        0.0000        0.8634        0.0000        0.1042
61        0.9448        0.0010        0.0000        0.0032        0.0000        0.7788        0.9301        0.8060        0.1979        0.8406        0.4099        0.0019        0.6296        0.0000        0.5188        0.7745        0.3585        0.6278        0.1154        0.9897        0.0954        0.0806        0.0080        0.6143        0.0000        0.0000        0.0052        0.0000        0.9448        0.0000        0.0000        0.0022        0.0006        0.0050        0.0041        0.4099        0.0028        0.0028        0.3606        0.0028        0.0000        0.0000        0.5188        0.9897        0.0000        0.8581        0.0000        0.1046
62        0.9479        0.0011        0.0000        0.0033        0.0000        0.7767        0.9296        0.7975        0.1930        0.8165        0.3072        0.0020        0.5798        0.0000        0.3663        0.7722        0.3291        0.5773        0.1153        0.9895        0.0912        0.0741        0.0085        0.4835        0.0000        0.0000        0.0055        0.0000        0.9479        0.0000        0.0000        0.0023        0.0007        0.0061        0.0056        0.3072        0.0031        0.0031        0.3310        0.0031        0.0000        0.0000        0.3663        0.9895        0.0000        0.8434        0.0000        0.1044
63        0.9509        0.0010        0.0000        0.0032        0.0000        0.7722        0.9299        0.7863        0.1894        0.7960        0.2658        0.0021        0.4296        0.0000        0.2415        0.7683        0.3734        0.4252        0.1141        0.9895        0.0775        0.0546        0.0073        0.3120        0.0000        0.0000        0.0048        0.0000        0.9509        0.0000        0.0000        0.0023        0.0005        0.0053        0.0054        0.2658        0.0024        0.0024        0.3764        0.0024        0.0000        0.0000        0.2415        0.9895        0.0000        0.8252        0.0000        0.1037
64        0.9532        0.0008        0.0000        0.0029        0.0000        0.7665        0.9310        0.7768        0.1884        0.7899        0.3264        0.0022        0.2526        0.0000        0.1921        0.7639        0.5005        0.2463        0.1125        0.9898        0.0522        0.0316        0.0047        0.1826        0.0000        0.0000        0.0033        0.0000        0.9532        0.0000        0.0000        0.0023        0.0003        0.0033        0.0037        0.3264        0.0014        0.0014        0.5050        0.0014        0.0000        0.0000        0.1921        0.9898        0.0000        0.8091        0.0000        0.1026
65        0.9538        0.0007        0.0000        0.0026        0.0000        0.7617        0.9322        0.7737        0.1913        0.8004        0.4559        0.0022        0.1345        0.0000        0.2523        0.7602        0.6226        0.1276        0.1114        0.9900        0.0316        0.0164        0.0025        0.1265        0.0000        0.0000        0.0018        0.0000        0.9538        0.0000        0.0000        0.0023        0.0002        0.0017        0.0019        0.4559        0.0007        0.0007        0.6263        0.0007        0.0000        0.0000        0.2523        0.9900        0.0000        0.7974        0.0000        0.1015
66        0.9523        0.0006        0.0000        0.0024        0.0000        0.7598        0.9328        0.7775        0.1972        0.8188        0.5727        0.0021        0.0774        0.0000        0.3835        0.7591        0.6951        0.0704        0.1107        0.9903        0.0284        0.0090        0.0013        0.1658        0.0000        0.0000        0.0009        0.0000        0.9523        0.0000        0.0000        0.0023        0.0001        0.0008        0.0010        0.5727        0.0003        0.0003        0.6974        0.0003        0.0000        0.0000        0.3835        0.9903        0.0000        0.7935        0.0000        0.1006
67        0.9492        0.0005        0.0000        0.0023        0.0000        0.7613        0.9331        0.7854        0.2032        0.8383        0.6522        0.0020        0.0844        0.0000        0.5108        0.7608        0.7333        0.0778        0.1104        0.9905        0.0405        0.0100        0.0008        0.2913        0.0000        0.0000        0.0006        0.0000        0.9492        0.0000        0.0000        0.0022        0.0000        0.0004        0.0005        0.6522        0.0002        0.0002        0.7347        0.0002        0.0000        0.0000        0.5108        0.9905        0.0000        0.8015        0.0000        0.1003
68        0.9458        0.0005        0.0000        0.0023        0.0000        0.7651        0.9331        0.7945        0.2071        0.8554        0.7003        0.0019        0.1830        0.0000        0.6047        0.7645        0.7482        0.1777        0.1106        0.9906        0.0571        0.0228        0.0008        0.4335        0.0000        0.0000        0.0008        0.0000        0.9458        0.0000        0.0000        0.0021        0.0000        0.0003        0.0004        0.7003        0.0001        0.0001        0.7497        0.0001        0.0000        0.0000        0.6047        0.9906        0.0000        0.8184        0.0000        0.1007
69        0.9430        0.0006        0.0000        0.0024        0.0000        0.7699        0.9329        0.8028        0.2087        0.8673        0.7199        0.0018        0.3338        0.0000        0.6646        0.7687        0.7152        0.3299        0.1113        0.9906        0.0718        0.0423        0.0016        0.5472        0.0000        0.0000        0.0014        0.0000        0.9430        0.0000        0.0000        0.0021        0.0000        0.0005        0.0005        0.7199        0.0002        0.0002        0.7180        0.0002        0.0000        0.0000        0.6646        0.9906        0.0000        0.8370        0.0000        0.1016
70        0.9416        0.0007        0.0000        0.0025        0.0000        0.7743        0.9323        0.8085        0.2081        0.8705        0.6951        0.0018        0.4713        0.0000        0.6913        0.7723        0.6149        0.4685        0.1125        0.9904        0.0833        0.0601        0.0031        0.6230        0.0000        0.0000        0.0025        0.0000        0.9416        0.0000        0.0000        0.0021        0.0001        0.0010        0.0009        0.6951        0.0006        0.0006        0.6183        0.0006        0.0000        0.0000        0.6913        0.9904        0.0000        0.8524        0.0000        0.1027
71        0.9417        0.0008        0.0000        0.0028        0.0000        0.7776        0.9315        0.8107        0.2053        0.8653        0.6112        0.0018        0.5690        0.0000        0.6745        0.7745        0.4946        0.5669        0.1139        0.9901        0.0913        0.0727        0.0051        0.6607        0.0000        0.0000        0.0037        0.0000        0.9417        0.0000        0.0000        0.0021        0.0003        0.0022        0.0017        0.6112        0.0015        0.0015        0.4976        0.0015        0.0000        0.0000        0.6745        0.9901        0.0000        0.8617        0.0000        0.1037
72        0.9433        0.0009        0.0000        0.0031        0.0000        0.7789        0.9306        0.8089        0.2009        0.8523        0.4857        0.0019        0.6223        0.0000        0.5959        0.7751        0.3980        0.6205        0.1150        0.9899        0.0952        0.0796        0.0071        0.6517        0.0000        0.0000        0.0048        0.0000        0.9433        0.0000        0.0000        0.0022        0.0005        0.0040        0.0030        0.4857        0.0024        0.0024        0.4004        0.0024        0.0000        0.0000        0.5959        0.9899        0.0000        0.8625        0.0000        0.1044
73        0.9460        0.0010        0.0000        0.0033        0.0000        0.7782        0.9298        0.8030        0.1958        0.8311        0.3628        0.0020        0.6205        0.0000        0.4571        0.7738        0.3401        0.6186        0.1155        0.9896        0.0944        0.0794        0.0084        0.5708        0.0000        0.0000        0.0054        0.0000        0.9460        0.0000        0.0000        0.0022        0.0006        0.0056        0.0048        0.3628        0.0030        0.0030        0.3420        0.0030        0.0000        0.0000        0.4571        0.9896        0.0000        0.8530        0.0000        0.1046
74        0.9491        0.0010        0.0000        0.0033        0.0000        0.7751        0.9296        0.7931        0.1913        0.8070        0.2805        0.0021        0.5294        0.0000        0.3090        0.7708        0.3360        0.5263        0.1149        0.9895        0.0871        0.0676        0.0082        0.4130        0.0000        0.0000        0.0053        0.0000        0.9491        0.0000        0.0000        0.0023        0.0006        0.0060        0.0058        0.2805        0.0029        0.0029        0.3382        0.0029        0.0000        0.0000        0.3090        0.9895        0.0000        0.8360        0.0000        0.1042
75        0.9520        0.0009        0.0000        0.0031        0.0000        0.7700        0.9303        0.7819        0.1886        0.7913        0.2772        0.0022        0.3533        0.0000        0.2097        0.7665        0.4188        0.3481        0.1134        0.9896        0.0680        0.0447        0.0063        0.2512        0.0000        0.0000        0.0043        0.0000        0.9520        0.0000        0.0000        0.0023        0.0004        0.0046        0.0048        0.2772        0.0020        0.0020        0.4225        0.0020        0.0000        0.0000        0.2097        0.9896        0.0000        0.8182        0.0000        0.1033
76        0.9537        0.0008        0.0000        0.0028        0.0000        0.7643        0.9316        0.7746        0.1891        0.7925        0.3765        0.0022        0.1960        0.0000        0.2032        0.7622        0.5559        0.1893        0.1120        0.9899        0.0422        0.0243        0.0037        0.1500        0.0000        0.0000        0.0026        0.0000        0.9537        0.0000        0.0000        0.0023        0.0002        0.0026        0.0029        0.3765        0.0011        0.0011        0.5603        0.0011        0.0000        0.0000        0.2032        0.9899        0.0000        0.8037        0.0000        0.1022
77        0.9535        0.0006        0.0000        0.0025        0.0000        0.7605        0.9325        0.7745        0.1935        0.8075        0.5078        0.0021        0.1046        0.0000        0.3022        0.7594        0.6577        0.0976        0.1111        0.9902        0.0279        0.0125        0.0019        0.1296        0.0000        0.0000        0.0014        0.0000        0.9535        0.0000        0.0000        0.0023        0.0001        0.0013        0.0015        0.5078        0.0005        0.0005        0.6608        0.0005        0.0000        0.0000        0.3022        0.9902        0.0000        0.7945        0.0000        0.1011
78        0.9512        0.0006        0.0000        0.0024        0.0000        0.7601        0.9329        0.7804        0.1998        0.8269        0.6096        0.0020        0.0706        0.0000        0.4387        0.7595        0.7138        0.0638        0.1106        0.9904        0.0321        0.0082        0.0010        0.2102        0.0000        0.0000        0.0007        0.0000        0.9512        0.0000        0.0000        0.0022        0.0001        0.0006        0.0007        0.6096        0.0003        0.0003        0.7156        0.0003        0.0000        0.0000        0.4387        0.9904        0.0000        0.7953        0.0000        0.1004
79        0.9478        0.0005        0.0000        0.0023        0.0000        0.7626        0.9331        0.7891        0.2051        0.8457        0.6752        0.0019        0.1138        0.0000        0.5535        0.7622        0.7426        0.1077        0.1104        0.9905        0.0473        0.0138        0.0007        0.3510        0.0000        0.0000        0.0006        0.0000        0.9478        0.0000        0.0000        0.0022        0.0000        0.0004        0.0004        0.6752        0.0001        0.0001        0.7438        0.0001        0.0000        0.0000        0.5535        0.9905        0.0000        0.8077        0.0000        0.1004
80        0.9445        0.0006        0.0000        0.0023        0.0000        0.7670        0.9331        0.7981        0.2080        0.8611        0.7123        0.0018        0.2427        0.0000        0.6331        0.7662        0.7431        0.2380        0.1108        0.9906        0.0635        0.0305        0.0011        0.4844        0.0000        0.0000        0.0010        0.0000        0.9445        0.0000        0.0000        0.0021        0.0000        0.0004        0.0004        0.7123        0.0001        0.0001        0.7451        0.0001        0.0000        0.0000        0.6331        0.9906        0.0000        0.8261        0.0000        0.1010
81        0.9423        0.0006        0.0000        0.0024        0.0000        0.7718        0.9327        0.8055        0.2087        0.8697        0.7164        0.0018        0.3940        0.0000        0.6798        0.7703        0.6806        0.3906        0.1118        0.9905        0.0769        0.0501        0.0021        0.5828        0.0000        0.0000        0.0018        0.0000        0.9423        0.0000        0.0000        0.0021        0.0001        0.0006        0.0006        0.7164        0.0003        0.0003        0.6838        0.0003        0.0000        0.0000        0.6798        0.9905        0.0000        0.8439        0.0000        0.1021
82        0.9415        0.0007        0.0000        0.0026        0.0000        0.7758        0.9320        0.8099        0.2072        0.8693        0.6680        0.0018        0.5165        0.0000        0.6907        0.7734        0.5649        0.5140        0.1131        0.9903        0.0870        0.0659        0.0039        0.6432        0.0000        0.0000        0.0030        0.0000        0.9415        0.0000        0.0000        0.0021        0.0002        0.0014        0.0012        0.6680        0.0009        0.0009        0.5682        0.0009        0.0000        0.0000        0.6907        0.9903        0.0000        0.8571        0.0000        0.1032
83        0.9422        0.0009        0.0000        0.0029        0.0000        0.7784        0.9311        0.8104        0.2037        0.8610        0.5626        0.0018        0.5963        0.0000        0.6508        0.7750        0.4510        0.5944        0.1144        0.9900        0.0934        0.0762        0.0060        0.6637        0.0000        0.0000        0.0042        0.0000        0.9422        0.0000        0.0000        0.0021        0.0004        0.0029        0.0022        0.5626        0.0018        0.0018        0.4538        0.0018        0.0000        0.0000        0.6508        0.9900        0.0000        0.8632        0.0000        0.1040
84        0.9443        0.0010        0.0000        0.0032        0.0000        0.7789        0.9302        0.8071        0.1988        0.8446        0.4327        0.0019        0.6296        0.0000        0.5447        0.7748        0.3692        0.6278        0.1153        0.9897        0.0955        0.0806        0.0078        0.6290        0.0000        0.0000        0.0051        0.0000        0.9443        0.0000        0.0000        0.0022        0.0006        0.0047        0.0038        0.4327        0.0027        0.0027        0.3713        0.0027        0.0000        0.0000        0.5447        0.9897        0.0000        0.8598        0.0000        0.1045
85        0.9473        0.0011        0.0000        0.0033        0.0000        0.7772        0.9297        0.7994        0.1938        0.8210        0.3224        0.0020        0.5963        0.0000        0.3939        0.7728        0.3303        0.5941        0.1154        0.9895        0.0925        0.0763        0.0086        0.5132        0.0000        0.0000        0.0055        0.0000        0.9473        0.0000        0.0000        0.0022        0.0007        0.0060        0.0054        0.3224        0.0031        0.0031        0.3323        0.0031        0.0000        0.0000        0.3939        0.9895        0.0000        0.8465        0.0000        0.1045
86        0.9504        0.0010        0.0000        0.0033        0.0000        0.7732        0.9298        0.7884        0.1899        0.7989        0.2668        0.0021        0.4628        0.0000        0.2600        0.7691        0.3581        0.4589        0.1144        0.9895        0.0810        0.0589        0.0076        0.3422        0.0000        0.0000        0.0050        0.0000        0.9504        0.0000        0.0000        0.0023        0.0006        0.0056        0.0056        0.2668        0.0026        0.0026        0.3608        0.0026        0.0000        0.0000        0.2600        0.9895        0.0000        0.8285        0.0000        0.1039
87        0.9528        0.0009        0.0000        0.0030        0.0000        0.7676        0.9308        0.7781        0.1883        0.7896        0.3074        0.0022        0.2817        0.0000        0.1935        0.7647        0.4745        0.2757        0.1128        0.9897        0.0571        0.0354        0.0052        0.2013        0.0000        0.0000        0.0036        0.0000        0.9528        0.0000        0.0000        0.0023        0.0004        0.0037        0.0040        0.3074        0.0016        0.0016        0.4789        0.0016        0.0000        0.0000        0.1935        0.9897        0.0000        0.8118        0.0000        0.1028
88        0.9539        0.0007        0.0000        0.0027        0.0000        0.7624        0.9320        0.7736        0.1905        0.7976        0.4314        0.0022        0.1511        0.0000        0.2334        0.7608        0.6040        0.1443        0.1115        0.9900        0.0343        0.0185        0.0028        0.1305        0.0000        0.0000        0.0020        0.0000        0.9539        0.0000        0.0000        0.0023        0.0002        0.0019        0.0022        0.4314        0.0008        0.0008        0.6080        0.0008        0.0000        0.0000        0.2334        0.9900        0.0000        0.7991        0.0000        0.1017
89        0.9528        0.0006        0.0000        0.0025        0.0000        0.7599        0.9327        0.7764        0.1961        0.8153        0.5541        0.0021        0.0838        0.0000        0.3580        0.7591        0.6850        0.0768        0.1108        0.9903        0.0275        0.0099        0.0014        0.1506        0.0000        0.0000        0.0010        0.0000        0.9528        0.0000        0.0000        0.0023        0.0001        0.0009        0.0011        0.5541        0.0004        0.0004        0.6876        0.0004        0.0000        0.0000        0.3580        0.9903        0.0000        0.7934        0.0000        0.1008
90        0.9499        0.0006        0.0000        0.0023        0.0000        0.7608        0.9330        0.7838        0.2022        0.8348        0.6403        0.0020        0.0766        0.0000        0.4897        0.7603        0.7281        0.0699        0.1105        0.9904        0.0377        0.0090        0.0008        0.2649        0.0000        0.0000        0.0006        0.0000        0.9499        0.0000        0.0000        0.0022        0.0000        0.0005        0.0006        0.6403        0.0002        0.0002        0.7296        0.0002        0.0000        0.0000        0.4897        0.9904        0.0000        0.7991        0.0000        0.1003
91        0.9464        0.0005        0.0000        0.0023        0.0000        0.7643        0.9331        0.7929        0.2066        0.8526        0.6935        0.0019        0.1588        0.0000        0.5902        0.7637        0.7477        0.1532        0.1105        0.9906        0.0541        0.0196        0.0008        0.4089        0.0000        0.0000        0.0007        0.0000        0.9464        0.0000        0.0000        0.0022        0.0000        0.0003        0.0004        0.6935        0.0001        0.0001        0.7491        0.0001        0.0000        0.0000        0.5902        0.9906        0.0000        0.8150        0.0000        0.1006
92        0.9434        0.0006        0.0000        0.0023        0.0000        0.7690        0.9329        0.8014        0.2086        0.8657        0.7189        0.0018        0.3058        0.0000        0.6560        0.7679        0.7267        0.3016        0.1111        0.9906        0.0694        0.0387        0.0014        0.5292        0.0000        0.0000        0.0013        0.0000        0.9434        0.0000        0.0000        0.0021        0.0000        0.0004        0.0005        0.7189        0.0002        0.0002        0.7292        0.0002        0.0000        0.0000        0.6560        0.9906        0.0000        0.8337        0.0000        0.1014
93        0.9418        0.0007        0.0000        0.0025        0.0000        0.7736        0.9324        0.8078        0.2083        0.8706        0.7040        0.0018        0.4488        0.0000        0.6891        0.7718        0.6365        0.4459        0.1123        0.9904        0.0815        0.0571        0.0028        0.6120        0.0000        0.0000        0.0022        0.0000        0.9418        0.0000        0.0000        0.0021        0.0001        0.0009        0.0008        0.7040        0.0005        0.0005        0.6400        0.0005        0.0000        0.0000        0.6891        0.9904        0.0000        0.8500        0.0000        0.1025
94        0.9416        0.0008        0.0000        0.0027        0.0000        0.7771        0.9316        0.8106        0.2060        0.8668        0.6307        0.0018        0.5544        0.0000        0.6817        0.7743        0.5157        0.5522        0.1137        0.9902        0.0901        0.0708        0.0047        0.6568        0.0000        0.0000        0.0035        0.0000        0.9416        0.0000        0.0000        0.0021        0.0003        0.0019        0.0015        0.6307        0.0013        0.0013        0.5188        0.0013        0.0000        0.0000        0.6817        0.9902        0.0000        0.8606        0.0000        0.1035
95        0.9429        0.0009        0.0000        0.0030        0.0000        0.7788        0.9307        0.8095        0.2018        0.8553        0.5099        0.0018        0.6160        0.0000        0.6156        0.7751        0.4130        0.6142        0.1148        0.9899        0.0948        0.0788        0.0068        0.6578        0.0000        0.0000        0.0046        0.0000        0.9429        0.0000        0.0000        0.0022        0.0005        0.0036        0.0027        0.5099        0.0022        0.0022        0.4155        0.0022        0.0000        0.0000        0.6156        0.9899        0.0000        0.8631        0.0000        0.1043
96        0.9455        0.0010        0.0000        0.0033        0.0000        0.7785        0.9299        0.8044        0.1967        0.8355        0.3832        0.0019        0.6261        0.0000        0.4853        0.7742        0.3474        0.6243        0.1154        0.9896        0.0950        0.0801        0.0083        0.5922        0.0000        0.0000        0.0053        0.0000        0.9455        0.0000        0.0000        0.0022        0.0006        0.0054        0.0045        0.3832        0.0029        0.0029        0.3494        0.0029        0.0000        0.0000        0.4853        0.9896        0.0000        0.8554        0.0000        0.1046
97        0.9486        0.0010        0.0000        0.0033        0.0000        0.7759        0.9296        0.7951        0.1920        0.8111        0.2910        0.0021        0.5543        0.0000        0.3338        0.7714        0.3313        0.5515        0.1151        0.9895        0.0892        0.0708        0.0084        0.4451        0.0000        0.0000        0.0054        0.0000        0.9486        0.0000        0.0000        0.0023        0.0007        0.0061        0.0057        0.2910        0.0030        0.0030        0.3334        0.0030        0.0000        0.0000        0.3338        0.9895        0.0000        0.8393        0.0000        0.1043
98        0.9515        0.0009        0.0000        0.0032        0.0000        0.7710        0.9301        0.7838        0.1889        0.7931        0.2698        0.0022        0.3874        0.0000        0.2223        0.7673        0.3967        0.3826        0.1137        0.9896        0.0725        0.0491        0.0067        0.2773        0.0000        0.0000        0.0045        0.0000        0.9515        0.0000        0.0000        0.0023        0.0005        0.0049        0.0051        0.2698        0.0022        0.0022        0.4001        0.0022        0.0000        0.0000        0.2223        0.9896        0.0000        0.8213        0.0000        0.1035
99        0.9535        0.0008        0.0000        0.0028        0.0000        0.7653        0.9313        0.7754        0.1887        0.7910        0.3530        0.0022        0.2199        0.0000        0.1957        0.7629        0.5317        0.2134        0.1122        0.9898        0.0465        0.0274        0.0041        0.1631        0.0000        0.0000        0.0029        0.0000        0.9535        0.0000        0.0000        0.0023        0.0003        0.0029        0.0032        0.3530        0.0012        0.0012        0.5362        0.0012        0.0000        0.0000        0.1957        0.9898        0.0000        0.8060        0.0000        0.1024
100        0.9537        0.0007        0.0000        0.0026        0.0000        0.7610        0.9324        0.7740        0.1925        0.8042        0.4852        0.0022        0.1168        0.0000        0.2787        0.7597        0.6430        0.1099        0.1112        0.9901        0.0292        0.0141        0.0022        0.1261        0.0000        0.0000        0.0015        0.0000        0.9537        0.0000        0.0000        0.0023        0.0001        0.0015        0.0017        0.4852        0.0006        0.0006        0.6464        0.0006        0.0000        0.0000        0.2787        0.9901        0.0000        0.7956        0.0000        0.1013
101        0.9517        0.0006        0.0000        0.0024        0.0000        0.7599        0.9329        0.7790        0.1987        0.8233        0.5939        0.0021        0.0723        0.0000        0.4143        0.7592        0.7060        0.0653        0.1106        0.9903        0.0301        0.0084        0.0011        0.1887        0.0000        0.0000        0.0008        0.0000        0.9517        0.0000        0.0000        0.0022        0.0001        0.0007        0.0008        0.5939        0.0003        0.0003        0.7080        0.0003        0.0000        0.0000        0.4143        0.9903        0.0000        0.7942        0.0000        0.1005
102        0.9484        0.0005        0.0000        0.0023        0.0000        0.7620        0.9331        0.7874        0.2043        0.8424        0.6655        0.0019        0.0985        0.0000        0.5351        0.7615        0.7388        0.0922        0.1104        0.9905        0.0442        0.0118        0.0007        0.3242        0.0000        0.0000        0.0006        0.0000        0.9484        0.0000        0.0000        0.0022        0.0000        0.0004        0.0005        0.6655        0.0001        0.0001        0.7401        0.0001        0.0000        0.0000        0.5351        0.9905        0.0000        0.8048        0.0000        0.1003
103        0.9451        0.0006        0.0000        0.0023        0.0000        0.7661        0.9331        0.7965        0.2077        0.8587        0.7075        0.0018        0.2152        0.0000        0.6210        0.7654        0.7465        0.2102        0.1107        0.9906        0.0607        0.0269        0.0010        0.4623        0.0000        0.0000        0.0009        0.0000        0.9451        0.0000        0.0000        0.0021        0.0000        0.0003        0.0004        0.7075        0.0001        0.0001        0.7483        0.0001        0.0000        0.0000        0.6210        0.9906        0.0000        0.8227        0.0000        0.1009
104        0.9426        0.0006        0.0000        0.0024        0.0000        0.7709        0.9328        0.8044        0.2087        0.8688        0.7190        0.0018        0.3675        0.0000        0.6737        0.7696        0.6975        0.3639        0.1115        0.9905        0.0747        0.0466        0.0019        0.5676        0.0000        0.0000        0.0016        0.0000        0.9426        0.0000        0.0000        0.0021        0.0001        0.0005        0.0006        0.7190        0.0003        0.0003        0.7006        0.0003        0.0000        0.0000        0.6737        0.9905        0.0000        0.8409        0.0000        0.1019
105        0.9415        0.0007        0.0000        0.0026        0.0000        0.7752        0.9321        0.8094        0.2076        0.8700        0.6814        0.0018        0.4971        0.0000        0.6919        0.7730        0.5874        0.4945        0.1128        0.9904        0.0855        0.0634        0.0035        0.6349        0.0000        0.0000        0.0027        0.0000        0.9415        0.0000        0.0000        0.0021        0.0002        0.0012        0.0011        0.6814        0.0008        0.0008        0.5908        0.0008        0.0000        0.0000        0.6919        0.9904        0.0000        0.8551        0.0000        0.1030
106        0.9419        0.0008        0.0000        0.0029        0.0000        0.7780        0.9313        0.8106        0.2044        0.8631        0.5851        0.0018        0.5850        0.0000        0.6629        0.7748        0.4699        0.5830        0.1142        0.9901        0.0925        0.0748        0.0056        0.6633        0.0000        0.0000        0.0040        0.0000        0.9419        0.0000        0.0000        0.0021        0.0004        0.0025        0.0019        0.5851        0.0017        0.0017        0.4728        0.0017        0.0000        0.0000        0.6629        0.9901        0.0000        0.8627        0.0000        0.1039
107        0.9438        0.0010        0.0000        0.0031        0.0000        0.7790        0.9304        0.8080        0.1998        0.8482        0.4562        0.0019        0.6275        0.0000        0.5689        0.7749        0.3812        0.6257        0.1152        0.9898        0.0955        0.0803        0.0075        0.6408        0.0000        0.0000        0.0050        0.0000        0.9438        0.0000        0.0000        0.0022        0.0005        0.0044        0.0034        0.4562        0.0026        0.0026        0.3835        0.0026        0.0000        0.0000        0.5689        0.9898        0.0000        0.8613        0.0000        0.1045
108        0.9467        0.0010        0.0000        0.0033        0.0000        0.7777        0.9297        0.8011        0.1947        0.8255        0.3395        0.0020        0.6092        0.0000        0.4221        0.7733        0.3335        0.6072        0.1154        0.9896        0.0935        0.0779        0.0085        0.5406        0.0000        0.0000        0.0055        0.0000        0.9467        0.0000        0.0000        0.0022        0.0007        0.0058        0.0051        0.3395        0.0031        0.0031        0.3355        0.0031        0.0000        0.0000        0.4221        0.9896        0.0000        0.8495        0.0000        0.1045
109        0.9498        0.0010        0.0000        0.0033        0.0000        0.7741        0.9297        0.7905        0.1905        0.8023        0.2712        0.0021        0.4943        0.0000        0.2807        0.7699        0.3460        0.4908        0.1146        0.9895        0.0840        0.0630        0.0079        0.3736        0.0000        0.0000        0.0052        0.0000        0.9498        0.0000        0.0000        0.0023        0.0006        0.0058        0.0057        0.2712        0.0028        0.0028        0.3485        0.0028        0.0000        0.0000        0.2807        0.9895        0.0000        0.8318        0.0000        0.1040
110        0.9525        0.0009        0.0000        0.0030        0.0000        0.7686        0.9305        0.7797        0.1883        0.7900        0.2916        0.0022        0.3129        0.0000        0.1986        0.7655        0.4488        0.3072        0.1130        0.9897        0.0621        0.0395        0.0057        0.2223        0.0000        0.0000        0.0039        0.0000        0.9525        0.0000        0.0000        0.0023        0.0004        0.0041        0.0044        0.2916        0.0018        0.0018        0.4529        0.0018        0.0000        0.0000        0.1986        0.9897        0.0000        0.8146        0.0000        0.1030
111        0.9538        0.0007        0.0000        0.0027        0.0000        0.7632        0.9318        0.7739        0.1898        0.7951        0.4067        0.0022        0.1698        0.0000        0.2177        0.7613        0.5835        0.1631        0.1117        0.9899        0.0375        0.0209        0.0032        0.1375        0.0000        0.0000        0.0023        0.0000        0.9538        0.0000        0.0000        0.0023        0.0002        0.0022        0.0025        0.4067        0.0009        0.0009        0.5878        0.0009        0.0000        0.0000        0.2177        0.9899        0.0000        0.8010        0.0000        0.1019
112        0.9531        0.0006        0.0000        0.0025        0.0000        0.7601        0.9326        0.7754        0.1949        0.8117        0.5341        0.0021        0.0920        0.0000        0.3327        0.7591        0.6736        0.0851        0.1109        0.9902        0.0273        0.0109        0.0016        0.1390        0.0000        0.0000        0.0012        0.0000        0.9531        0.0000        0.0000        0.0023        0.0001        0.0011        0.0012        0.5341        0.0005        0.0005        0.6764        0.0005        0.0000        0.0000        0.3327        0.9902        0.0000        0.7936        0.0000        0.1009
113        0.9505        0.0006        0.0000        0.0024        0.0000        0.7604        0.9330        0.7822        0.2011        0.8313        0.6273        0.0020        0.0721        0.0000        0.4675        0.7599        0.7221        0.0653        0.1105        0.9904        0.0350        0.0084        0.0009        0.2395        0.0000        0.0000        0.0007        0.0000        0.9505        0.0000        0.0000        0.0022        0.0000        0.0005        0.0006        0.6273        0.0002        0.0002        0.7238        0.0002        0.0000        0.0000        0.4675        0.9904        0.0000        0.7972        0.0000        0.1003
114        0.9470        0.0005        0.0000        0.0023        0.0000        0.7635        0.9331        0.7912        0.2059        0.8496        0.6858        0.0019        0.1369        0.0000        0.5745        0.7630        0.7460        0.1310        0.1105        0.9905        0.0511        0.0168        0.0007        0.3834        0.0000        0.0000        0.0006        0.0000        0.9470        0.0000        0.0000        0.0022        0.0000        0.0003        0.0004        0.6858        0.0001        0.0001        0.7473        0.0001        0.0000        0.0000        0.5745        0.9905        0.0000        0.8116        0.0000        0.1005
115        0.9439        0.0006        0.0000        0.0023        0.0000        0.7681        0.9330        0.8000        0.2084        0.8638        0.7167        0.0018        0.2774        0.0000        0.6464        0.7672        0.7356        0.2730        0.1110        0.9906        0.0668        0.0350        0.0012        0.5099        0.0000        0.0000        0.0011        0.0000        0.9439        0.0000        0.0000        0.0021        0.0000        0.0004        0.0004        0.7167        0.0001        0.0001        0.7379        0.0001        0.0000        0.0000        0.6464        0.9906        0.0000        0.8304        0.0000        0.1012
116        0.9420        0.0006        0.0000        0.0025        0.0000        0.7728        0.9325        0.8068        0.2085        0.8704        0.7107        0.0018        0.4250        0.0000        0.6857        0.7711        0.6572        0.4218        0.1120        0.9905        0.0795        0.0541        0.0025        0.5996        0.0000        0.0000        0.0020        0.0000        0.9420        0.0000        0.0000        0.0021        0.0001        0.0007        0.0007        0.7107        0.0004        0.0004        0.6606        0.0004        0.0000        0.0000        0.6857        0.9905        0.0000        0.8473        0.0000        0.1023
117        0.9415        0.0008        0.0000        0.0027        0.0000        0.7766        0.9318        0.8103        0.2065        0.8681        0.6485        0.0018        0.5383        0.0000        0.6869        0.7739        0.5374        0.5360        0.1134        0.9903        0.0888        0.0687        0.0044        0.6515        0.0000        0.0000        0.0032        0.0000        0.9415        0.0000        0.0000        0.0021        0.0002        0.0017        0.0013        0.6485        0.0011        0.0011        0.5407        0.0011        0.0000        0.0000        0.6869        0.9903        0.0000        0.8592        0.0000        0.1034
118        0.9426        0.0009        0.0000        0.0030        0.0000        0.7787        0.9309        0.8100        0.2027        0.8580        0.5338        0.0018        0.6082        0.0000        0.6328        0.7751        0.4293        0.6063        0.1147        0.9900        0.0943        0.0778        0.0064        0.6617        0.0000        0.0000        0.0044        0.0000        0.9426        0.0000        0.0000        0.0021        0.0004        0.0033        0.0025        0.5338        0.0020        0.0020        0.4319        0.0020        0.0000        0.0000        0.6328        0.9900        0.0000        0.8634        0.0000        0.1042
119        0.9449        0.0010        0.0000        0.0032        0.0000        0.7788        0.9301        0.8057        0.1977        0.8397        0.4048        0.0019        0.6292        0.0000        0.5126        0.7745        0.3563        0.6274        0.1154        0.9897        0.0953        0.0805        0.0081        0.6106        0.0000        0.0000        0.0053        0.0000        0.9449        0.0000        0.0000        0.0022        0.0006        0.0051        0.0042        0.4048        0.0028        0.0028        0.3583        0.0028        0.0000        0.0000        0.5126        0.9897        0.0000        0.8576        0.0000        0.1046
120        0.9480        0.0011        0.0000        0.0033        0.0000        0.7765        0.9296        0.7971        0.1928        0.8154        0.3039        0.0020        0.5755        0.0000        0.3600        0.7721        0.3294        0.5730        0.1152        0.9895        0.0909        0.0736        0.0085        0.4765        0.0000        0.0000        0.0055        0.0000        0.9480        0.0000        0.0000        0.0023        0.0007        0.0061        0.0056        0.3039        0.0031        0.0031        0.3314        0.0031        0.0000        0.0000        0.3600        0.9895        0.0000        0.8426        0.0000        0.1044

;


*guess values
parameter
         x1guess(i,j)
         x2guess(i,j)
         x3guess(i,j)
         x4guess(i,j)
         x5guess(i,j)
         x6guess(i,j)
         x7guess(i,j)
         x8guess(i,j)
         x9guess(i,j)
         x10guess(i,j)
         x11guess(i,j)
         x12guess(i,j)
         x13guess(i,j)
         x14guess(i,j)
         x15guess(i,j)
         x16guess(i,j)
         x17guess(i,j)
         x18guess(i,j)
         x19guess(i,j)
         x20guess(i,j)
         x21guess(i,j)
         x22guess(i,j)
         x23guess(i,j)
         x24guess(i,j)
         x25guess(i,j)
         x26guess(i,j)
         x27guess(i,j)
         x28guess(i,j)
         x29guess(i,j)
         x30guess(i,j)
         x31guess(i,j)
         x32guess(i,j)
         x33guess(i,j)
         x34guess(i,j)
         x35guess(i,j)
         x36guess(i,j)
         x37guess(i,j)
         x38guess(i,j)
         x39guess(i,j)
         x40guess(i,j)
         x41guess(i,j)
         x42guess(i,j)
          x43guess(i,j)
          x44guess(i,j)
          x45guess(i,j)
         x46guess(i,j)
         x47guess(i,j)
         x48guess(i,j)


         k1guess(i)
         k2guess(i)
         k3guess(i)

         k4guess(i)

         k5guess(i)
         k6guess(i)
         k7guess(i)
         k8guess(i)

         k9guess(i)
         k10guess(i)
         k11guess(i)
         k12guess(i)
         k13guess(i)
         k14guess(i)
         k15guess(i)
         k16guess(i)
         k17guess(i)
         k18guess(i)
         k19guess(i)
         k20guess(i)
         k21guess(i)
         k22guess(i)
         k23guess(i)
         k24guess(i)
         k25guess(i)
         k26guess(i)
         k27guess(i)
         k28guess(i)
         k29guess(i)
         k30guess(i)
         k31guess(i)
         k32guess(i)
         k33guess(i)
         k34guess(i)
         k35guess(i)
         k36guess(i)
         k37guess(i)
         k38guess(i)
         k39guess(i)
         k40guess(i)
         k41guess(i)
         k42guess(i)
         k43guess(i)
         k44guess(i)
         k45guess(i)
         k46guess(i)
         k47guess(i)
         k48guess(i)


         dt;
*         dtguess(i);

for (ii = 1 to nfe,
    for (jj = 1 to ncp,
         x1guess(i,j) = 0.9;
         x2guess(i,j) = 0.01;
         x3guess(i,j) = 0.001;
         x4guess(i,j) =0.02;
         x5guess(i,j) = 0.1;
         x6guess(i,j) = 0.7;
         x7guess(i,j) = 0.9;
         x8guess(i,j) = 0.7;
         x9guess(i,j) = 0.2;
         x10guess(i,j) = 0.8;
         x11guess(i,j) =0.6;
         x12guess(i,j) = 0.02;
         x13guess(i,j) = 0.3;
         x14guess(i,j) = 0.7;
         x15guess(i,j) = 0.6;
         x16guess(i,j) = 0.7;
         x17guess(i,j) = 0.5;
         x18guess(i,j) =0.5;
         x19guess(i,j) = 0.1;
         x20guess(i,j) =0.9;
         x21guess(i,j) =0.05;
         x22guess(i,j) =0.02;
         x23guess(i,j) =0.02;
         x24guess(i,j) =0.5;
         x25guess(i,j) =0.8;
         x26guess(i,j) =0.8;
         x27guess(i,j) =0.02;
         x28guess(i,j) =0.8;
         x29guess(i,j) =0.9;
         x30guess(i,j) =0.7;
         x31guess(i,j) =0.1;
         x32guess(i,j) =0.02;
         x33guess(i,j) =0.02;
         x34guess(i,j) =0.05;
         x35guess(i,j) =0.02;
         x36guess(i,j) =0.5;
         x37guess(i,j) =0.02;
         x38guess(i,j) =0.02;
         x39guess(i,j) =0.5;
         x40guess(i,j) =0.02;
         x41guess(i,j) =0.6;
         x42guess(i,j) =0.8;
         x43guess(i,j) =0.5;
         x44guess(i,j) =0.9;
         x45guess(i,j) =0.8;
         x46guess(i,j) =0.8;
         x47guess(i,j) =0.8;
         x48guess(i,j) =0.1;
         );
         k1guess(i)=1;
         k2guess(i)=1;
         k3guess(i)=1;
         k4guess(i)=1;
         k5guess(i)=1;
         k6guess(i)=1;
         k7guess(i)=1;
         k8guess(i)=1 ;
         k9guess(i)=1  ;
         k10guess(i)=1;
         k11guess(i)=1;
         k12guess(i)=1;
         k13guess(i)=1 ;
         k14guess(i)=1;
         k15guess(i)=1   ;
         k16guess(i)=1 ;
         k17guess(i)=1;
         k18guess(i)=1;
         k19guess(i)=1;
         k20guess(i)=1;
         k21guess(i)=1;
         k22guess(i)=1;
         k23guess(i)=1;
         k24guess(i)=1;
         k25guess(i)=1;
         k26guess(i)=1;
         k27guess(i)=1;
         k28guess(i)=1;
         k29guess(i)=1;
         k30guess(i)=1;
         k31guess(i)=1;
         k32guess(i)=1;
         k33guess(i)=1;
         k34guess(i)=1;
         k35guess(i)=1;
         k36guess(i)=1;
         k37guess(i)=1;
         k38guess(i)=1;
         k39guess(i)=1;
         k40guess(i)=1;
         k41guess(i)=1;
         k42guess(i)=1;
         k43guess(i)=1;
         k44guess(i)=1;
         k45guess(i)=1;
         k46guess(i)=1;
         k47guess(i)=1;
         k48guess(i)=1;


*         dtguess(i) =  0.1;
      );
          dt=tf/nfe;

 Variables
           x1(i,j)
           x2(i,j)
           x3(i,j)
           x4(i,j)
           x5(i,j)
           x6(i,j)
           x7(i,j)
           x8(i,j)
           x9(i,j)
           x10(i,j)
           x11(i,j)
           x12(i,j)
           x13(i,j)
           x14(i,j)
           x15(i,j)
           x16(i,j)
           x17(i,j)
           x18(i,j)
           x19(i,j)
           x20(i,j)
           x21(i,j)
           x22(i,j)
           x23(i,j)
           x24(i,j)
           x25(i,j)
           x26(i,j)
           x27(i,j)
           x28(i,j)
           x29(i,j)
           x30(i,j)
           x31(i,j)
           x32(i,j)
           x33(i,j)
           x34(i,j)
           x35(i,j)
           x36(i,j)
           x37(i,j)
           x38(i,j)
           x39(i,j)
           x40(i,j)
           x41(i,j)
           x42(i,j)
           x43(i,j)
           x44(i,j)
           x45(i,j)
           x46(i,j)
           x47(i,j)
           x48(i,j)


          x1000(i)
         x2000(i)
         x3000(i)
         x4000(i)
         x5000(i)
         x6000(i)
         x70(i)
         x80(i)
         x90(i)
         x100(i)
         x110(i)
         x120(i)
         x130(i)
         x140(i)
         x150(i)
         x160(i)
         x170(i)
         x180(i)
         x190(i)
         x200(i)
         x210(i)
         x220(i)
         x230(i)
         x240(i)
         x250(i)
         x260(i)
         x270(i)
         x280(i)
         x290(i)
         x300(i)
         x310(i)
         x320(i)
         x330(i)
         x340(i)
         x350(i)
         x360(i)
         x370(i)
         x380(i)
         x390(i)
         x400(i)
         x410(i)
         x420(i)
         x430(i)
         x440(i)
         x450(i)
         x460(i)
         x470(i)
         x480(i)


         x1dot(i,j)
         x2dot(i,j)
         x3dot(i,j)
         x4dot(i,j)
         x5dot(i,j)
         x6dot(i,j)
         x7dot(i,j)
         x8dot(i,j)
         x9dot(i,j)
         x10dot(i,j)
         x11dot(i,j)
         x12dot(i,j)
         x13dot(i,j)
         x14dot(i,j)
         x15dot(i,j)
         x16dot(i,j)
         x17dot(i,j)
         x18dot(i,j)
         x19dot(i,j)
         x20dot(i,j)
         x21dot(i,j)
         x22dot(i,j)
         x23dot(i,j)
         x24dot(i,j)
         x25dot(i,j)
         x26dot(i,j)
         x27dot(i,j)
         x28dot(i,j)
         x29dot(i,j)
         x30dot(i,j)
         x31dot(i,j)
         x32dot(i,j)
         x33dot(i,j)
         x34dot(i,j)
         x35dot(i,j)
         x36dot(i,j)
         x37dot(i,j)
         x38dot(i,j)
         x39dot(i,j)
         x40dot(i,j)
         x41dot(i,j)
         x42dot(i,j)
         x43dot(i,j)
         x44dot(i,j)
         x45dot(i,j)
         x46dot(i,j)
         x47dot(i,j)
         x48dot(i,j)

         ph1
         ph2
         phi          objective function ;

Positive variables
*   dt(i)

           k1(i)
         k2(i)
         k3(i)

         k4(i)
         k5(i)
         k6(i)
         k7(i)
         k8(i)

         k9(i)
         k10(i)
         k11(i)
         k12(i)
         k13(i)
         k14(i)
         k15(i)
         k16(i)
         k17(i)
         k18(i)
         k19(i)
         k20(i)
         k21(i)
         k22(i)
         k23(i)
         k24(i)
         k25(i)
         k26(i)
         k27(i)
         k28(i)
         k29(i)
         k30(i)
         k31(i)
         k32(i)
         k33(i)
         k34(i)
         k35(i)
         k36(i)
         k37(i)
         k38(i)
         k39(i)
         k40(i)
         k41(i)
         k42(i)
         k43(i)
         k44(i)
         k45(i)
         k46(i)
         k47(i)
         k48(i);


*                       T;

Binary  Variables                y1
                                 y2
                                 y3
                                 y4
                                 y5
                                 y6
                                 y7
                                 y8
                                 y9
                                 y10
                                 y11
                                 y12
                                 y13
                                 y14
                                 y15
                                 y16
                                 y17
                                 y18
                                 y19
                                 y20
                                 y21
                                 y22
                                 y23
                                 y24
                                 y25
                                 y26
                                 y27
                                 y28
                                 y29
                                 y30
                                 y31
                                 y32
                                 y33
                                 y34
                                 y35
                                 y36
                                 y37
                                 y38
                                 y39
                                 y40
                                 y41
                                 y42
                                 y43
                                 y44
                                 y45
                                 y46
                                 y47
                                 y48


  ;

Equations  fobj        criterion definition
           P1
           P2
            fdesf1(i)
           fdesf2(i)
           fdesf3(i)
           fdesf4(i)
           fdesf5(i)
           fdesf6(i)
           fdesf7(i)
           fdesf8(i)
           fdesf9(i)
           fdesf10(i)
           fdesf11(i)
           fdesf12(i)
           fdesf13(i)
           fdesf14(i)
           fdesf15(i)
           fdesf16(i)
           fdesf17(i)
           fdesf18(i)
           fdesf19(i)
           fdesf20(i)
           fdesf21(i)
           fdesf22(i)
           fdesf23(i)
           fdesf24(i)
           fdesf25(i)
           fdesf26(i)
           fdesf27(i)
           fdesf28(i)
           fdesf29(i)
           fdesf30(i)
           fdesf31(i)
           fdesf32(i)
           fdesf33(i)
           fdesf34(i)
           fdesf35(i)
           fdesf36(i)
           fdesf37(i)
           fdesf38(i)
           fdesf39(i)
           fdesf40(i)
           fdesf41(i)
           fdesf42(i)
           fdesf43(i)
           fdesf44(i)
           fdesf45(i)
           fdesf46(i)
           fdesf47(i)
           fdesf48(i)


           IX1, IX2,IX3,IX4,IX5,IX6,IX7,IX8,IX9,IX10,IX11,IX12,IX13,IX14,IX15,IX16,IX17,IX18,IX19,IX20,IX21,IX22,IX23,IX24,IX25,IX26,IX27,IX28,IX29,IX30,IX31,IX32,IX33,IX34,IX35,IX36,IX37,IX38,IX39,IX40,IX41,IX42,IX43,IX44,IX45,IX46,IX47,IX48
         FECOLx101(i)
         FECOLx102(i)
         FECOLx103(i)
         FECOLx201(i)
         FECOLx202(i)
         FECOLx203(i)
         FECOLx301(i)
         FECOLx302(i)
         FECOLx303(i)
         FECOLx401(i)
         FECOLx402(i)
         FECOLx403(i)
         FECOLx501(i)
         FECOLx502(i)
         FECOLx503(i)
         FECOLx601(i)
         FECOLx602(i)
         FECOLx603(i)
         FECOLx701(i)
         FECOLx702(i)
         FECOLx703(i)
         FECOLx801(i)
         FECOLx802(i)
         FECOLx803(i)
         FECOLx901(i)
         FECOLx902(i)
         FECOLx903(i)
         FECOLx1001(i)
         FECOLx1002(i)
         FECOLx1003(i)
         FECOLx1101(i)
         FECOLx1102(i)
         FECOLx1103(i)
         FECOLx1201(i)
         FECOLx1202(i)
         FECOLx1203(i)
         FECOLx1301(i)
         FECOLx1302(i)
         FECOLx1303(i)
         FECOLx1401(i)
         FECOLx1402(i)
         FECOLx1403(i)
         FECOLx1501(i)
         FECOLx1502(i)
         FECOLx1503(i)
         FECOLx1601(i)
         FECOLx1602(i)
         FECOLx1603(i)
         FECOLx1701(i)
         FECOLx1702(i)
         FECOLx1703(i)
         FECOLx1801(i)
         FECOLx1802(i)
         FECOLx1803(i)
         FECOLx1901(i)
         FECOLx1902(i)
         FECOLx1903(i)
         FECOLx2001(i)
         FECOLx2002(i)
         FECOLx2003(i)
         FECOLx2101(i)
         FECOLx2102(i)
         FECOLx2103(i)
         FECOLx2201(i)
         FECOLx2202(i)
         FECOLx2203(i)
         FECOLx2301(i)
         FECOLx2302(i)
         FECOLx2303(i)
         FECOLx2401(i)
         FECOLx2402(i)
         FECOLx2403(i)
         FECOLx2501(i)
         FECOLx2502(i)
         FECOLx2503(i)
         FECOLx2601(i)
         FECOLx2602(i)
         FECOLx2603(i)
         FECOLx2701(i)
         FECOLx2702(i)
         FECOLx2703(i)
         FECOLx2801(i)
         FECOLx2802(i)
         FECOLx2803(i)
         FECOLx2901(i)
         FECOLx2902(i)
         FECOLx2903(i)
         FECOLx3001(i)
         FECOLx3002(i)
         FECOLx3003(i)
         FECOLx3101(i)
         FECOLx3102(i)
         FECOLx3103(i)
         FECOLx3201(i)
         FECOLx3202(i)
         FECOLx3203(i)
         FECOLx3301(i)
         FECOLx3302(i)
         FECOLx3303(i)
         FECOLx3401(i)
         FECOLx3402(i)
         FECOLx3403(i)
         FECOLx3501(i)
         FECOLx3502(i)
         FECOLx3503(i)
         FECOLx3601(i)
         FECOLx3602(i)
         FECOLx3603(i)
         FECOLx3701(i)
         FECOLx3702(i)
         FECOLx3703(i)
         FECOLx3801(i)
         FECOLx3802(i)
         FECOLx3803(i)
         FECOLx3901(i)
         FECOLx3902(i)
         FECOLx3903(i)
         FECOLx4001(i)
         FECOLx4002(i)
         FECOLx4003(i)
         FECOLx4101(i)
         FECOLx4102(i)
         FECOLx4103(i)
         FECOLx4201(i)
         FECOLx4202(i)
         FECOLx4203(i)
         FECOLx4301(i)
         FECOLx4302(i)
         FECOLx4303(i)
         FECOLx4401(i)
         FECOLx4402(i)
         FECOLx4403(i)
         FECOLx4501(i)
         FECOLx4502(i)
         FECOLx4503(i)
         FECOLx4601(i)
         FECOLx4602(i)
         FECOLx4603(i)
         FECOLx4701(i)
         FECOLx4702(i)
         FECOLx4703(i)
         FECOLx4801(i)
         FECOLx4802(i)
         FECOLx4803(i)


         ODEx1(i,j)
         ODEx2(i,j)
         ODEx3(i,j)
         ODEx4(i,j)
         ODEx5(i,j)
         ODEx6(i,j)
         ODEx7(i,j)
         ODEx8(i,j)
         ODEx9(i,j)
         ODEx10(i,j)
         ODEx11(i,j)
         ODEx12(i,j)
         ODEx13(i,j)
         ODEx14(i,j)
         ODEx15(i,j)
         ODEx16(i,j)
         ODEx17(i,j)
         ODEx18(i,j)
         ODEx19(i,j)
         ODEx20(i,j)
         ODEx21(i,j)
         ODEx22(i,j)
         ODEx23(i,j)
         ODEx24(i,j)
         ODEx25(i,j)
         ODEx26(i,j)
         ODEx27(i,j)
         ODEx28(i,j)
         ODEx29(i,j)
         ODEx30(i,j)
         ODEx31(i,j)
         ODEx32(i,j)
         ODEx33(i,j)
         ODEx34(i,j)
         ODEx35(i,j)
         ODEx36(i,j)
         ODEx37(i,j)
         ODEx38(i,j)
         ODEx39(i,j)
         ODEx40(i,j)
         ODEx41(i,j)
         ODEx42(i,j)
         ODEx43(i,j)
         ODEx44(i,j)
         ODEx45(i,j)
         ODEx46(i,j)
         ODEx47(i,j)
         ODEx48(i,j)


         CONx1(i)
         CONx2(i)
         CONx3(i)
         CONx4(i)
         CONx5(i)
         CONx6(i)
         CONx7(i)
         CONx8(i)
         CONx9(i)
         CONx10(i)
         CONx11(i)
         CONx12(i)
         CONx13(i)
         CONx14(i)
         CONx15(i)
         CONx16(i)
         CONx17(i)
         CONx18(i)
         CONx19(i)
         CONx20(i)
         CONx21(i)
         CONx22(i)
         CONx23(i)
         CONx24(i)
         CONx25(i)
         CONx26(i)
         CONx27(i)
         CONx28(i)
         CONx29(i)
         CONx30(i)
         CONx31(i)
         CONx32(i)
         CONx33(i)
         CONx34(i)
         CONx35(i)
         CONx36(i)
         CONx37(i)
         CONx38(i)
         CONx39(i)
         CONx40(i)
         CONx41(i)
         CONx42(i)
         CONx43(i)
         CONx44(i)
         CONx45(i)
         CONx46(i)
         CONx47(i)
         CONx48(i)


           CK11(i)   constrains between k12 and y1
           CK12(i)   constrains between k12 and y1
           CK21(i)   constrains between k13 and y1
           CK22(i)
           CK31(i)   constrains between k14 and y1
           CK32(i)

           CK41(i)   constrains between k26 and y2
           CK42(i)

           CK51(i)
           CK52(i)
           CK61(i)
           CK62(i)
           CK71(i)
           CK72(i)
           CK81(i)
           CK82(i)

           CK91(i)
           CK92(i)
           CK101(i)
           CK102(i)

           CK111(i)
           CK112(i)

           CK121(i)
           CK122(i)

           CK131(i)
           CK132(i)
           CK141(i)
           CK142(i)

           CK151(i)
           CK152(i)

           CK161(i)
           CK162(i)
           CK171(i)
           CK172(i)

           CK181(i)
           CK182(i)
           CK191(i)
           CK192(i)

           CK201(i)
           CK202(i)
           CK211(i)
           CK212(i)
           CK221(i)
           CK222(i)
           CK231(i)
           CK232(i)
           CK241(i)
           CK242(i)
           CK251(i)
           CK252(i)
           CK261(i)
           CK262(i)
           CK271(i)
           CK272(i)
           CK281(i)
           CK282(i)
           CK291(i)
           CK292(i)
           CK301(i)
           CK302(i)
           CK311(i)
           CK312(i)
           CK321(i)
           CK322(i)
           CK331(i)
           CK332(i)
           CK341(i)
           CK342(i)
           CK351(i)
           CK352(i)
           CK361(i)
           CK362(i)
           CK371(i)
           CK372(i)
           CK381(i)
           CK382(i)
           CK391(i)
           CK392(i)
           CK401(i)
           CK402(i)
           CK411(i)
           CK412(i)
           CK421(i)
           CK422(i)
           CK431(i)
           CK432(i)
           CK441(i)
           CK442(i)
           CK451(i)
           CK452(i)
           CK461(i)
           CK462(i)
           CK471(i)
           CK472(i)
           CK481(i)
           CK482(i)


           lim        limit selection of y to one state variable;
*           Time;

fdesf1(i)$(ord(i) le 50)..   x1(i,'3')=e=x1init;
fdesf2(i)$(ord(i) le 50)..   x2(i,'3')=e=x2init;
fdesf3(i)$(ord(i) le 50)..   x3(i,'3')=e=x3init;
fdesf4(i)$(ord(i) le 50)..   x4(i,'3')=e=x4init;
fdesf5(i)$(ord(i) le 50)..   x5(i,'3')=e=x5init;
fdesf6(i)$(ord(i) le 50)..   x6(i,'3')=e=x6init;
fdesf7(i)$(ord(i) le 50)..   x7(i,'3')=e=x7init;
fdesf8(i)$(ord(i) le 50)..   x8(i,'3')=e=x8init;
fdesf9(i)$(ord(i) le 50)..   x9(i,'3')=e=x9init;
fdesf10(i)$(ord(i) le 50)..   x10(i,'3')=e=x10init;
fdesf11(i)$(ord(i) le 50)..   x11(i,'3')=e=x11init;
fdesf12(i)$(ord(i) le 50)..   x12(i,'3')=e=x12init;
fdesf13(i)$(ord(i) le 50)..   x13(i,'3')=e=x13init;
fdesf14(i)$(ord(i) le 50)..   x14(i,'3')=e=x14init;
fdesf15(i)$(ord(i) le 50)..   x15(i,'3')=e=x15init;
fdesf16(i)$(ord(i) le 50)..   x16(i,'3')=e=x16init;
fdesf17(i)$(ord(i) le 50)..   x17(i,'3')=e=x17init;
fdesf18(i)$(ord(i) le 50)..   x18(i,'3')=e=x18init;
fdesf19(i)$(ord(i) le 50)..   x19(i,'3')=e=x19init;
fdesf20(i)$(ord(i) le 50)..   x20(i,'3')=e=x20init;
fdesf21(i)$(ord(i) le 50)..   x21(i,'3')=e=x21init;
fdesf22(i)$(ord(i) le 50)..   x22(i,'3')=e=x22init;
fdesf23(i)$(ord(i) le 50)..   x23(i,'3')=e=x23init;
fdesf24(i)$(ord(i) le 50)..   x24(i,'3')=e=x24init;
fdesf25(i)$(ord(i) le 50)..   x25(i,'3')=e=x25init;
fdesf26(i)$(ord(i) le 50)..   x26(i,'3')=e=x26init;
fdesf27(i)$(ord(i) le 50)..   x27(i,'3')=e=x27init;
fdesf28(i)$(ord(i) le 50)..   x28(i,'3')=e=x28init;
fdesf29(i)$(ord(i) le 50)..   x29(i,'3')=e=x29init;
fdesf30(i)$(ord(i) le 50)..   x30(i,'3')=e=x30init;
fdesf31(i)$(ord(i) le 50)..   x31(i,'3')=e=x31init;
fdesf32(i)$(ord(i) le 50)..   x32(i,'3')=e=x32init;
fdesf33(i)$(ord(i) le 50)..   x33(i,'3')=e=x33init;
fdesf34(i)$(ord(i) le 50)..   x34(i,'3')=e=x34init;
fdesf35(i)$(ord(i) le 50)..   x35(i,'3')=e=x35init;
fdesf36(i)$(ord(i) le 50)..   x36(i,'3')=e=x36init;
fdesf37(i)$(ord(i) le 50)..   x37(i,'3')=e=x37init;
fdesf38(i)$(ord(i) le 50)..   x38(i,'3')=e=x38init;
fdesf39(i)$(ord(i) le 50)..   x39(i,'3')=e=x39init;
fdesf40(i)$(ord(i) le 50)..   x40(i,'3')=e=x40init;
fdesf41(i)$(ord(i) le 50)..   x41(i,'3')=e=x41init;
fdesf42(i)$(ord(i) le 50)..   x42(i,'3')=e=x42init;
fdesf43(i)$(ord(i) le 50)..   x43(i,'3')=e=x43init;
fdesf44(i)$(ord(i) le 50)..   x44(i,'3')=e=x44init;
fdesf45(i)$(ord(i) le 50)..   x45(i,'3')=e=x45init;
fdesf46(i)$(ord(i) le 50)..   x46(i,'3')=e=x46init;
fdesf47(i)$(ord(i) le 50)..   x47(i,'3')=e=x47init;
fdesf48(i)$(ord(i) le 50)..   x48(i,'3')=e=x48init;


 Fobj..   phi =e= sum(i$(50<=ord(i)),alpha01*sqr(x1(i,'3')-xdes(i,'1')))+sum(i$(50<=ord(i)),alpha02*sqr(x2(i,'3')-xdes(i,'2')))+sum(i$(50<=ord(i)),alpha03*sqr(x3(i,'3')-xdes(i,'3')))
                  +sum(i$(50<=ord(i)),alpha04*sqr(x4(i,'3')-xdes(i,'4')))+sum(i$(50<=ord(i)),alpha05*sqr(x5(i,'3')-xdes(i,'5')))+sum(i$(50<=ord(i)),alpha06*sqr(x6(i,'3')-xdes(i,'6')))
                  +sum(i$(50<=ord(i)),alpha07*sqr(x7(i,'3')-xdes(i,'7')))+sum(i$(50<=ord(i)),alpha08*sqr(x8(i,'3')-xdes(i,'8')))+sum(i$(50<=ord(i)),alpha09*sqr(x9(i,'3')-xdes(i,'9')))
                  +sum(i$(50<=ord(i)),alpha010*sqr(x10(i,'3')-xdes(i,'10')))+sum(i$(50<=ord(i)),alpha011*sqr(x11(i,'3')-xdes(i,'11')))+sum(i$(50<=ord(i)),alpha012*sqr(x12(i,'3')-xdes(i,'12')))
                  +sum(i$(50<=ord(i)),alpha013*sqr(x13(i,'3')-xdes(i,'13')))+sum(i$(50<=ord(i)),alpha014*sqr(x14(i,'3')-xdes(i,'14')))+sum(i$(50<=ord(i)),alpha015*sqr(x15(i,'3')-xdes(i,'15')))
                  +sum(i$(50<=ord(i)),alpha016*sqr(x16(i,'3')-xdes(i,'16')))+sum(i$(50<=ord(i)),alpha017*sqr(x17(i,'3')-xdes(i,'17')))+sum(i$(50<=ord(i)),alpha018*sqr(x18(i,'3')-xdes(i,'18')))
                  +sum(i$(50<=ord(i)),alpha019*sqr(x19(i,'3')-xdes(i,'19')))+sum(i$(50<=ord(i)),alpha020*sqr(x20(i,'3')-xdes(i,'20')))+sum(i$(50<=ord(i)),alpha021*sqr(x21(i,'3')-xdes(i,'21')))
                  +sum(i$(50<=ord(i)),alpha022*sqr(x22(i,'3')-xdes(i,'22')))+sum(i$(50<=ord(i)),alpha023*sqr(x23(i,'3')-xdes(i,'23')))+sum(i$(50<=ord(i)),alpha024*sqr(x24(i,'3')-xdes(i,'24')))
                  +sum(i$(50<=ord(i)),alpha025*sqr(x25(i,'3')-xdes(i,'25')))+sum(i$(50<=ord(i)),alpha026*sqr(x26(i,'3')-xdes(i,'26')))+sum(i$(50<=ord(i)),alpha027*sqr(x27(i,'3')-xdes(i,'27')))
                  +sum(i$(50<=ord(i)),alpha028*sqr(x28(i,'3')-xdes(i,'28')))+sum(i$(50<=ord(i)),alpha029*sqr(x29(i,'3')-xdes(i,'29')))+sum(i$(50<=ord(i)),alpha030*sqr(x30(i,'3')-xdes(i,'30')))
                  +sum(i$(50<=ord(i)),alpha031*sqr(x31(i,'3')-xdes(i,'31')))+sum(i$(50<=ord(i)),alpha032*sqr(x32(i,'3')-xdes(i,'32')))+sum(i$(50<=ord(i)),alpha033*sqr(x33(i,'3')-xdes(i,'33')))
                  +sum(i$(50<=ord(i)),alpha034*sqr(x34(i,'3')-xdes(i,'34')))+sum(i$(50<=ord(i)),alpha035*sqr(x35(i,'3')-xdes(i,'35')))+sum(i$(50<=ord(i)),alpha036*sqr(x36(i,'3')-xdes(i,'36')))
                  +sum(i$(50<=ord(i)),alpha037*sqr(x37(i,'3')-xdes(i,'37')))+sum(i$(50<=ord(i)),alpha038*sqr(x38(i,'3')-xdes(i,'38')))+sum(i$(50<=ord(i)),alpha039*sqr(x39(i,'3')-xdes(i,'39')))
                  +sum(i$(50<=ord(i)),alpha040*sqr(x40(i,'3')-xdes(i,'40')))+sum(i$(50<=ord(i)),alpha041*sqr(x41(i,'3')-xdes(i,'41')))+sum(i$(50<=ord(i)),alpha042*sqr(x42(i,'3')-xdes(i,'42')))
                  +sum(i$(50<=ord(i)),alpha043*sqr(x43(i,'3')-xdes(i,'43')))+sum(i$(50<=ord(i)),alpha044*sqr(x44(i,'3')-xdes(i,'44')))+sum(i$(50<=ord(i)),alpha045*sqr(x45(i,'3')-xdes(i,'45')))
                  +sum(i$(50<=ord(i)),alpha046*sqr(x46(i,'3')-xdes(i,'46')))+sum(i$(50<=ord(i)),alpha047*sqr(x47(i,'3')-xdes(i,'47')))+sum(i$(50<=ord(i)),alpha048*sqr(x48(i,'3')-xdes(i,'48')))
                  +sum(i$(50<=ord(i)),alpha1*sqr(k1(i)-k1init)+alpha2*sqr(k2(i)-k2init)+alpha3*sqr(k3(i)-k3init)+alpha4*sqr(k4(i)-k4init)+alpha5*sqr(k5(i)-k5init)+alpha6*sqr(k6(i)-k6init)+alpha7*sqr(k7(i)-k7init)
                  +alpha8*sqr(k8(i)-k8init)+alpha9*sqr(k9(i)-k9init)+alpha10*sqr(k10(i)-k10init)+alpha11*sqr(k11(i)-k11init)+alpha12*sqr(k12(i)-k12init)+alpha13*sqr(k13(i)-k13init)+alpha14*sqr(k14(i)-k14init)
                  +alpha15*sqr(k15(i)-k15init)+alpha16*sqr(k16(i)-k16init)+alpha17*sqr(k17(i)-k17init)+alpha18*sqr(k18(i)-k18init)+alpha19*sqr(k19(i)-k19init)+alpha20*sqr(k20(i)-k20init)+alpha21*sqr(k21(i)-k21init)
                  +alpha22*sqr(k22(i)-k22init)+alpha23*sqr(k23(i)-k23init)+alpha24*sqr(k24(i)-k24init)+alpha25*sqr(k25(i)-k25init)+alpha26*sqr(k26(i)-k26init)+alpha27*sqr(k27(i)-k27init)+alpha28*sqr(k28(i)-k28init)
                  +alpha29*sqr(k29(i)-k29init)+alpha30*sqr(k30(i)-k30init)+alpha31*sqr(k31(i)-k31init)+alpha32*sqr(k32(i)-k32init)+alpha33*sqr(k33(i)-k33init)+alpha34*sqr(k34(i)-k34init)+alpha35*sqr(k35(i)-k35init)
                  +alpha36*sqr(k36(i)-k36init)+alpha37*sqr(k37(i)-k37init)+alpha38*sqr(k38(i)-k38init)+alpha39*sqr(k39(i)-k39init)+alpha40*sqr(k40(i)-k40init)+alpha41*sqr(k41(i)-k41init)+alpha42*sqr(k42(i)-k42init)
                  +alpha43*sqr(k43(i)-k43init)+alpha44*sqr(k44(i)-k44init)+alpha45*sqr(k45(i)-k45init)+alpha46*sqr(k46(i)-k46init)+alpha47*sqr(k47(i)-k47init)+alpha48*sqr(k48(i)-k48init) );

P1..  ph1 =e= sum(i$(50<=ord(i)),alpha01*sqr(x1(i,'3')-xdes(i,'1')))+sum(i$(50<=ord(i)),alpha02*sqr(x2(i,'3')-xdes(i,'2')))+sum(i$(50<=ord(i)),alpha03*sqr(x3(i,'3')-xdes(i,'3')))
                  +sum(i$(50<=ord(i)),alpha04*sqr(x4(i,'3')-xdes(i,'4')))+sum(i$(50<=ord(i)),alpha05*sqr(x5(i,'3')-xdes(i,'5')))+sum(i$(50<=ord(i)),alpha06*sqr(x6(i,'3')-xdes(i,'6')))
                  +sum(i$(50<=ord(i)),alpha07*sqr(x7(i,'3')-xdes(i,'7')))+sum(i$(50<=ord(i)),alpha08*sqr(x8(i,'3')-xdes(i,'8')))+sum(i$(50<=ord(i)),alpha09*sqr(x9(i,'3')-xdes(i,'9')))
                  +sum(i$(50<=ord(i)),alpha010*sqr(x10(i,'3')-xdes(i,'10')))+sum(i$(50<=ord(i)),alpha011*sqr(x11(i,'3')-xdes(i,'11')))+sum(i$(50<=ord(i)),alpha012*sqr(x12(i,'3')-xdes(i,'12')))
                  +sum(i$(50<=ord(i)),alpha013*sqr(x13(i,'3')-xdes(i,'13')))+sum(i$(50<=ord(i)),alpha014*sqr(x14(i,'3')-xdes(i,'14')))+sum(i$(50<=ord(i)),alpha015*sqr(x15(i,'3')-xdes(i,'15')))
                  +sum(i$(50<=ord(i)),alpha016*sqr(x16(i,'3')-xdes(i,'16')))+sum(i$(50<=ord(i)),alpha017*sqr(x17(i,'3')-xdes(i,'17')))+sum(i$(50<=ord(i)),alpha018*sqr(x18(i,'3')-xdes(i,'18')))
                  +sum(i$(50<=ord(i)),alpha019*sqr(x19(i,'3')-xdes(i,'19')))+sum(i$(50<=ord(i)),alpha020*sqr(x20(i,'3')-xdes(i,'20')))+sum(i$(50<=ord(i)),alpha021*sqr(x21(i,'3')-xdes(i,'21')))
                  +sum(i$(50<=ord(i)),alpha022*sqr(x22(i,'3')-xdes(i,'22')))+sum(i$(50<=ord(i)),alpha023*sqr(x23(i,'3')-xdes(i,'23')))+sum(i$(50<=ord(i)),alpha024*sqr(x24(i,'3')-xdes(i,'24')))
                  +sum(i$(50<=ord(i)),alpha025*sqr(x25(i,'3')-xdes(i,'25')))+sum(i$(50<=ord(i)),alpha026*sqr(x26(i,'3')-xdes(i,'26')))+sum(i$(50<=ord(i)),alpha027*sqr(x27(i,'3')-xdes(i,'27')))
                  +sum(i$(50<=ord(i)),alpha028*sqr(x28(i,'3')-xdes(i,'28')))+sum(i$(50<=ord(i)),alpha029*sqr(x29(i,'3')-xdes(i,'29')))+sum(i$(50<=ord(i)),alpha030*sqr(x30(i,'3')-xdes(i,'30')))
                  +sum(i$(50<=ord(i)),alpha031*sqr(x31(i,'3')-xdes(i,'31')))+sum(i$(50<=ord(i)),alpha032*sqr(x32(i,'3')-xdes(i,'32')))+sum(i$(50<=ord(i)),alpha033*sqr(x33(i,'3')-xdes(i,'33')))
                  +sum(i$(50<=ord(i)),alpha034*sqr(x34(i,'3')-xdes(i,'34')))+sum(i$(50<=ord(i)),alpha035*sqr(x35(i,'3')-xdes(i,'35')))+sum(i$(50<=ord(i)),alpha036*sqr(x36(i,'3')-xdes(i,'36')))
                  +sum(i$(50<=ord(i)),alpha037*sqr(x37(i,'3')-xdes(i,'37')))+sum(i$(50<=ord(i)),alpha038*sqr(x38(i,'3')-xdes(i,'38')))+sum(i$(50<=ord(i)),alpha039*sqr(x39(i,'3')-xdes(i,'39')))
                  +sum(i$(50<=ord(i)),alpha040*sqr(x40(i,'3')-xdes(i,'40')))+sum(i$(50<=ord(i)),alpha041*sqr(x41(i,'3')-xdes(i,'41')))+sum(i$(50<=ord(i)),alpha042*sqr(x42(i,'3')-xdes(i,'42')))
                  +sum(i$(50<=ord(i)),alpha043*sqr(x43(i,'3')-xdes(i,'43')))+sum(i$(50<=ord(i)),alpha044*sqr(x44(i,'3')-xdes(i,'44')))+sum(i$(50<=ord(i)),alpha045*sqr(x45(i,'3')-xdes(i,'45')))
                  +sum(i$(50<=ord(i)),alpha046*sqr(x46(i,'3')-xdes(i,'46')))+sum(i$(50<=ord(i)),alpha047*sqr(x47(i,'3')-xdes(i,'47')))+sum(i$(50<=ord(i)),alpha048*sqr(x48(i,'3')-xdes(i,'48')));

P2..  ph2 =e= sum(i$(50<=ord(i)),alpha1*sqr(k1(i)-k1init)+alpha2*sqr(k2(i)-k2init)+alpha3*sqr(k3(i)-k3init)+alpha4*sqr(k4(i)-k4init)+alpha5*sqr(k5(i)-k5init)+alpha6*sqr(k6(i)-k6init)+alpha7*sqr(k7(i)-k7init)
                  +alpha8*sqr(k8(i)-k8init)+alpha9*sqr(k9(i)-k9init)+alpha10*sqr(k10(i)-k10init)+alpha11*sqr(k11(i)-k11init)+alpha12*sqr(k12(i)-k12init)+alpha13*sqr(k13(i)-k13init)+alpha14*sqr(k14(i)-k14init)
                  +alpha15*sqr(k15(i)-k15init)+alpha16*sqr(k16(i)-k16init)+alpha17*sqr(k17(i)-k17init)+alpha18*sqr(k18(i)-k18init)+alpha19*sqr(k19(i)-k19init)+alpha20*sqr(k20(i)-k20init)+alpha21*sqr(k21(i)-k21init)
                  +alpha22*sqr(k22(i)-k22init)+alpha23*sqr(k23(i)-k23init)+alpha24*sqr(k24(i)-k24init)+alpha25*sqr(k25(i)-k25init)+alpha26*sqr(k26(i)-k26init)+alpha27*sqr(k27(i)-k27init)+alpha28*sqr(k28(i)-k28init)
                  +alpha29*sqr(k29(i)-k29init)+alpha30*sqr(k30(i)-k30init)+alpha31*sqr(k31(i)-k31init)+alpha32*sqr(k32(i)-k32init)+alpha33*sqr(k33(i)-k33init)+alpha34*sqr(k34(i)-k34init)+alpha35*sqr(k35(i)-k35init)
                  +alpha36*sqr(k36(i)-k36init)+alpha37*sqr(k37(i)-k37init)+alpha38*sqr(k38(i)-k38init)+alpha39*sqr(k39(i)-k39init)+alpha40*sqr(k40(i)-k40init)+alpha41*sqr(k41(i)-k41init)+alpha42*sqr(k42(i)-k42init)
                  +alpha43*sqr(k43(i)-k43init)+alpha44*sqr(k44(i)-k44init)+alpha45*sqr(k45(i)-k45init)+alpha46*sqr(k46(i)-k46init)+alpha47*sqr(k47(i)-k47init)+alpha48*sqr(k48(i)-k48init) );

FECOLx101(i)$(ord(i) gt 50 and ord(i) le nfe)..  (a('2','1')*x1000(i)+a('2','2')*x1(i,'1')+a('2','3')*x1(i,'2')+a('2','4')*x1(i,'3'))/(dt/r4) =e= x1dot(i,'1');

FECOLx102(i)$(ord(i) gt 50 and ord(i) le nfe)..  (a('3','1')*x1000(i)+a('3','2')*x1(i,'1')+a('3','3')*x1(i,'2')+a('3','4')*x1(i,'3'))/(dt/r4) =e= x1dot(i,'2');

FECOLx103(i)$(ord(i) gt 50 and ord(i) le nfe)..  (a('4','1')*x1000(i)+a('4','2')*x1(i,'1')+a('4','3')*x1(i,'2')+a('4','4')*x1(i,'3'))/(dt/r4) =e= x1dot(i,'3');

FECOLx201(i)$(ord(i) gt 50 and ord(i) le nfe)..  (a('2','1')*x2000(i)+a('2','2')*x2(i,'1')+a('2','3')*x2(i,'2')+a('2','4')*x2(i,'3'))/(dt/r4) =e= x2dot(i,'1');

FECOLx202(i)$(ord(i) gt 50 and ord(i) le nfe)..  (a('3','1')*x2000(i)+a('3','2')*x2(i,'1')+a('3','3')*x2(i,'2')+a('3','4')*x2(i,'3'))/(dt/r4) =e= x2dot(i,'2');

FECOLx203(i)$(ord(i) gt 50 and ord(i) le nfe)..  (a('4','1')*x2000(i)+a('4','2')*x2(i,'1')+a('4','3')*x2(i,'2')+a('4','4')*x2(i,'3'))/(dt/r4) =e= x2dot(i,'3');

FECOLx301(i)$(ord(i) gt 50 and ord(i) le nfe)..  (a('2','1')*x3000(i)+a('2','2')*x3(i,'1')+a('2','3')*x3(i,'2')+a('2','4')*x3(i,'3'))/(dt/r4) =e= x3dot(i,'1');

FECOLx302(i)$(ord(i) gt 50 and ord(i) le nfe)..  (a('3','1')*x3000(i)+a('3','2')*x3(i,'1')+a('3','3')*x3(i,'2')+a('3','4')*x3(i,'3'))/(dt/r4) =e= x3dot(i,'2');

FECOLx303(i)$(ord(i) gt 50 and ord(i) le nfe)..  (a('4','1')*x3000(i)+a('4','2')*x3(i,'1')+a('4','3')*x3(i,'2')+a('4','4')*x3(i,'3'))/(dt/r4) =e= x3dot(i,'3');

FECOLx401(i)$(ord(i) gt 50 and ord(i) le nfe)..  (a('2','1')*x4000(i)+a('2','2')*x4(i,'1')+a('2','3')*x4(i,'2')+a('2','4')*x4(i,'3'))/(dt/r4) =e= x4dot(i,'1');

FECOLx402(i)$(ord(i) gt 50 and ord(i) le nfe)..  (a('3','1')*x4000(i)+a('3','2')*x4(i,'1')+a('3','3')*x4(i,'2')+a('3','4')*x4(i,'3'))/(dt/r4) =e= x4dot(i,'2');

FECOLx403(i)$(ord(i) gt 50 and ord(i) le nfe)..  (a('4','1')*x4000(i)+a('4','2')*x4(i,'1')+a('4','3')*x4(i,'2')+a('4','4')*x4(i,'3'))/(dt/r4) =e= x4dot(i,'3');

FECOLx501(i)$(ord(i) gt 50 and ord(i) le nfe)..  (a('2','1')*x5000(i)+a('2','2')*x5(i,'1')+a('2','3')*x5(i,'2')+a('2','4')*x5(i,'3'))/(dt/r4) =e= x5dot(i,'1');

FECOLx502(i)$(ord(i) gt 50 and ord(i) le nfe)..  (a('3','1')*x5000(i)+a('3','2')*x5(i,'1')+a('3','3')*x5(i,'2')+a('3','4')*x5(i,'3'))/(dt/r4) =e= x5dot(i,'2');

FECOLx503(i)$(ord(i) gt 50 and ord(i) le nfe)..  (a('4','1')*x5000(i)+a('4','2')*x5(i,'1')+a('4','3')*x5(i,'2')+a('4','4')*x5(i,'3'))/(dt/r4) =e= x5dot(i,'3');

FECOLx601(i)$(ord(i) gt 50 and ord(i) le nfe)..  (a('2','1')*x6000(i)+a('2','2')*x6(i,'1')+a('2','3')*x6(i,'2')+a('2','4')*x6(i,'3'))/(dt/r4) =e= x6dot(i,'1');

FECOLx602(i)$(ord(i) gt 50 and ord(i) le nfe)..  (a('3','1')*x6000(i)+a('3','2')*x6(i,'1')+a('3','3')*x6(i,'2')+a('3','4')*x6(i,'3'))/(dt/r4) =e= x6dot(i,'2');

FECOLx603(i)$(ord(i) gt 50 and ord(i) le nfe)..  (a('4','1')*x6000(i)+a('4','2')*x6(i,'1')+a('4','3')*x6(i,'2')+a('4','4')*x6(i,'3'))/(dt/r4) =e= x6dot(i,'3');

FECOLx701(i)$(ord(i) gt 50 and ord(i) le nfe)..  (a('2','1')*x70(i)+a('2','2')*x7(i,'1')+a('2','3')*x7(i,'2')+a('2','4')*x7(i,'3'))/(dt/r4) =e= x7dot(i,'1');

FECOLx702(i)$(ord(i) gt 50 and ord(i) le nfe)..  (a('3','1')*x70(i)+a('3','2')*x7(i,'1')+a('3','3')*x7(i,'2')+a('3','4')*x7(i,'3'))/(dt/r4) =e= x7dot(i,'2');

FECOLx703(i)$(ord(i) gt 50 and ord(i) le nfe)..  (a('4','1')*x70(i)+a('4','2')*x7(i,'1')+a('4','3')*x7(i,'2')+a('4','4')*x7(i,'3'))/(dt/r4) =e= x7dot(i,'3');

FECOLx801(i)$(ord(i) gt 50 and ord(i) le nfe)..  (a('2','1')*x80(i)+a('2','2')*x8(i,'1')+a('2','3')*x8(i,'2')+a('2','4')*x8(i,'3'))/(dt/r4) =e= x8dot(i,'1');

FECOLx802(i)$(ord(i) gt 50 and ord(i) le nfe)..  (a('3','1')*x80(i)+a('3','2')*x8(i,'1')+a('3','3')*x8(i,'2')+a('3','4')*x8(i,'3'))/(dt/r4) =e= x8dot(i,'2');

FECOLx803(i)$(ord(i) gt 50 and ord(i) le nfe)..  (a('4','1')*x80(i)+a('4','2')*x8(i,'1')+a('4','3')*x8(i,'2')+a('4','4')*x8(i,'3'))/(dt/r4) =e= x8dot(i,'3');

FECOLx901(i)$(ord(i) gt 50 and ord(i) le nfe)..  (a('2','1')*x90(i)+a('2','2')*x9(i,'1')+a('2','3')*x9(i,'2')+a('2','4')*x9(i,'3'))/(dt/r4) =e= x9dot(i,'1');

FECOLx902(i)$(ord(i) gt 50 and ord(i) le nfe)..  (a('3','1')*x90(i)+a('3','2')*x9(i,'1')+a('3','3')*x9(i,'2')+a('3','4')*x9(i,'3'))/(dt/r4) =e= x9dot(i,'2');

FECOLx903(i)$(ord(i) gt 50 and ord(i) le nfe)..  (a('4','1')*x90(i)+a('4','2')*x9(i,'1')+a('4','3')*x9(i,'2')+a('4','4')*x9(i,'3'))/(dt/r4) =e= x9dot(i,'3');

FECOLx1001(i)$(ord(i) gt 50 and ord(i) le nfe)..  (a('2','1')*x100(i)+a('2','2')*x10(i,'1')+a('2','3')*x10(i,'2')+a('2','4')*x10(i,'3'))/(dt/r4) =e= x10dot(i,'1');

FECOLx1002(i)$(ord(i) gt 50 and ord(i) le nfe)..  (a('3','1')*x100(i)+a('3','2')*x10(i,'1')+a('3','3')*x10(i,'2')+a('3','4')*x10(i,'3'))/(dt/r4) =e= x10dot(i,'2');

FECOLx1003(i)$(ord(i) gt 50 and ord(i) le nfe)..  (a('4','1')*x100(i)+a('4','2')*x10(i,'1')+a('4','3')*x10(i,'2')+a('4','4')*x10(i,'3'))/(dt/r4) =e= x10dot(i,'3');

FECOLx1101(i)$(ord(i) gt 50 and ord(i) le nfe)..  (a('2','1')*x110(i)+a('2','2')*x11(i,'1')+a('2','3')*x11(i,'2')+a('2','4')*x11(i,'3'))/(dt/r4) =e= x11dot(i,'1');

FECOLx1102(i)$(ord(i) gt 50 and ord(i) le nfe)..  (a('3','1')*x110(i)+a('3','2')*x11(i,'1')+a('3','3')*x11(i,'2')+a('3','4')*x11(i,'3'))/(dt/r4) =e= x11dot(i,'2');

FECOLx1103(i)$(ord(i) gt 50 and ord(i) le nfe)..  (a('4','1')*x110(i)+a('4','2')*x11(i,'1')+a('4','3')*x11(i,'2')+a('4','4')*x11(i,'3'))/(dt/r4) =e= x11dot(i,'3');
FECOLx1201(i)$(ord(i) gt 50 and ord(i) le nfe)..  (a('2','1')*x120(i)+a('2','2')*x12(i,'1')+a('2','3')*x12(i,'2')+a('2','4')*x12(i,'3'))/(dt/r4) =e= x12dot(i,'1');

FECOLx1202(i)$(ord(i) gt 50 and ord(i) le nfe)..  (a('3','1')*x120(i)+a('3','2')*x12(i,'1')+a('3','3')*x12(i,'2')+a('3','4')*x12(i,'3'))/(dt/r4) =e= x12dot(i,'2');

FECOLx1203(i)$(ord(i) gt 50 and ord(i) le nfe)..  (a('4','1')*x120(i)+a('4','2')*x12(i,'1')+a('4','3')*x12(i,'2')+a('4','4')*x12(i,'3'))/(dt/r4) =e= x12dot(i,'3');
FECOLx1301(i)$(ord(i) gt 50 and ord(i) le nfe)..  (a('2','1')*x130(i)+a('2','2')*x13(i,'1')+a('2','3')*x13(i,'2')+a('2','4')*x13(i,'3'))/(dt/r4) =e= x13dot(i,'1');

FECOLx1302(i)$(ord(i) gt 50 and ord(i) le nfe)..  (a('3','1')*x130(i)+a('3','2')*x13(i,'1')+a('3','3')*x13(i,'2')+a('3','4')*x13(i,'3'))/(dt/r4) =e= x13dot(i,'2');

FECOLx1303(i)$(ord(i) gt 50 and ord(i) le nfe)..  (a('4','1')*x130(i)+a('4','2')*x13(i,'1')+a('4','3')*x13(i,'2')+a('4','4')*x13(i,'3'))/(dt/r4) =e= x13dot(i,'3');
FECOLx1401(i)$(ord(i) gt 50 and ord(i) le nfe)..  (a('2','1')*x140(i)+a('2','2')*x14(i,'1')+a('2','3')*x14(i,'2')+a('2','4')*x14(i,'3'))/(dt/r4) =e= x14dot(i,'1');

FECOLx1402(i)$(ord(i) gt 50 and ord(i) le nfe)..  (a('3','1')*x140(i)+a('3','2')*x14(i,'1')+a('3','3')*x14(i,'2')+a('3','4')*x14(i,'3'))/(dt/r4) =e= x14dot(i,'2');

FECOLx1403(i)$(ord(i) gt 50 and ord(i) le nfe)..  (a('4','1')*x140(i)+a('4','2')*x14(i,'1')+a('4','3')*x14(i,'2')+a('4','4')*x14(i,'3'))/(dt/r4) =e= x14dot(i,'3');

FECOLx1501(i)$(ord(i) gt 50 and ord(i) le nfe)..  (a('2','1')*x150(i)+a('2','2')*x15(i,'1')+a('2','3')*x15(i,'2')+a('2','4')*x15(i,'3'))/(dt/r4) =e= x15dot(i,'1');

FECOLx1502(i)$(ord(i) gt 50 and ord(i) le nfe)..  (a('3','1')*x150(i)+a('3','2')*x15(i,'1')+a('3','3')*x15(i,'2')+a('3','4')*x15(i,'3'))/(dt/r4) =e= x15dot(i,'2');

FECOLx1503(i)$(ord(i) gt 50 and ord(i) le nfe)..  (a('4','1')*x150(i)+a('4','2')*x15(i,'1')+a('4','3')*x15(i,'2')+a('4','4')*x15(i,'3'))/(dt/r4) =e= x15dot(i,'3');
FECOLx1601(i)$(ord(i) gt 50 and ord(i) le nfe)..  (a('2','1')*x160(i)+a('2','2')*x16(i,'1')+a('2','3')*x16(i,'2')+a('2','4')*x16(i,'3'))/(dt/r4) =e= x16dot(i,'1');

FECOLx1602(i)$(ord(i) gt 50 and ord(i) le nfe)..  (a('3','1')*x160(i)+a('3','2')*x16(i,'1')+a('3','3')*x16(i,'2')+a('3','4')*x16(i,'3'))/(dt/r4) =e= x16dot(i,'2');

FECOLx1603(i)$(ord(i) gt 50 and ord(i) le nfe)..  (a('4','1')*x160(i)+a('4','2')*x16(i,'1')+a('4','3')*x16(i,'2')+a('4','4')*x16(i,'3'))/(dt/r4) =e= x16dot(i,'3');
FECOLx1701(i)$(ord(i) gt 50 and ord(i) le nfe)..  (a('2','1')*x170(i)+a('2','2')*x17(i,'1')+a('2','3')*x17(i,'2')+a('2','4')*x17(i,'3'))/(dt/r4) =e= x17dot(i,'1');

FECOLx1702(i)$(ord(i) gt 50 and ord(i) le nfe)..  (a('3','1')*x170(i)+a('3','2')*x17(i,'1')+a('3','3')*x17(i,'2')+a('3','4')*x17(i,'3'))/(dt/r4) =e= x17dot(i,'2');

FECOLx1703(i)$(ord(i) gt 50 and ord(i) le nfe)..  (a('4','1')*x170(i)+a('4','2')*x17(i,'1')+a('4','3')*x17(i,'2')+a('4','4')*x17(i,'3'))/(dt/r4) =e= x17dot(i,'3');
FECOLx1801(i)$(ord(i) gt 50 and ord(i) le nfe)..  (a('2','1')*x180(i)+a('2','2')*x18(i,'1')+a('2','3')*x18(i,'2')+a('2','4')*x18(i,'3'))/(dt/r4) =e= x18dot(i,'1');

FECOLx1802(i)$(ord(i) gt 50 and ord(i) le nfe)..  (a('3','1')*x180(i)+a('3','2')*x18(i,'1')+a('3','3')*x18(i,'2')+a('3','4')*x18(i,'3'))/(dt/r4) =e= x18dot(i,'2');

FECOLx1803(i)$(ord(i) gt 50 and ord(i) le nfe)..  (a('4','1')*x180(i)+a('4','2')*x18(i,'1')+a('4','3')*x18(i,'2')+a('4','4')*x18(i,'3'))/(dt/r4) =e= x18dot(i,'3');
FECOLx1901(i)$(ord(i) gt 50 and ord(i) le nfe)..  (a('2','1')*x190(i)+a('2','2')*x19(i,'1')+a('2','3')*x19(i,'2')+a('2','4')*x19(i,'3'))/(dt/r4) =e= x19dot(i,'1');

FECOLx1902(i)$(ord(i) gt 50 and ord(i) le nfe)..  (a('3','1')*x190(i)+a('3','2')*x19(i,'1')+a('3','3')*x19(i,'2')+a('3','4')*x19(i,'3'))/(dt/r4) =e= x19dot(i,'2');

FECOLx1903(i)$(ord(i) gt 50 and ord(i) le nfe)..  (a('4','1')*x190(i)+a('4','2')*x19(i,'1')+a('4','3')*x19(i,'2')+a('4','4')*x19(i,'3'))/(dt/r4) =e= x19dot(i,'3');
FECOLx2001(i)$(ord(i) gt 50 and ord(i) le nfe)..  (a('2','1')*x200(i)+a('2','2')*x20(i,'1')+a('2','3')*x20(i,'2')+a('2','4')*x20(i,'3'))/(dt/r4) =e= x20dot(i,'1');

FECOLx2002(i)$(ord(i) gt 50 and ord(i) le nfe)..  (a('3','1')*x200(i)+a('3','2')*x20(i,'1')+a('3','3')*x20(i,'2')+a('3','4')*x20(i,'3'))/(dt/r4) =e= x20dot(i,'2');

FECOLx2003(i)$(ord(i) gt 50 and ord(i) le nfe)..  (a('4','1')*x200(i)+a('4','2')*x20(i,'1')+a('4','3')*x20(i,'2')+a('4','4')*x20(i,'3'))/(dt/r4) =e= x20dot(i,'3');

FECOLx2101(i)$(ord(i) gt 50 and ord(i) le nfe)..  (a('2','1')*x210(i)+a('2','2')*x21(i,'1')+a('2','3')*x21(i,'2')+a('2','4')*x21(i,'3'))/(dt/r4) =e= x21dot(i,'1');

FECOLx2102(i)$(ord(i) gt 50 and ord(i) le nfe)..  (a('3','1')*x210(i)+a('3','2')*x21(i,'1')+a('3','3')*x21(i,'2')+a('3','4')*x21(i,'3'))/(dt/r4) =e= x21dot(i,'2');

FECOLx2103(i)$(ord(i) gt 50 and ord(i) le nfe)..  (a('4','1')*x210(i)+a('4','2')*x21(i,'1')+a('4','3')*x21(i,'2')+a('4','4')*x21(i,'3'))/(dt/r4) =e= x21dot(i,'3');

FECOLx2201(i)$(ord(i) gt 50 and ord(i) le nfe)..  (a('2','1')*x220(i)+a('2','2')*x22(i,'1')+a('2','3')*x22(i,'2')+a('2','4')*x22(i,'3'))/(dt/r4) =e= x22dot(i,'1');

FECOLx2202(i)$(ord(i) gt 50 and ord(i) le nfe)..  (a('3','1')*x220(i)+a('3','2')*x22(i,'1')+a('3','3')*x22(i,'2')+a('3','4')*x22(i,'3'))/(dt/r4) =e= x22dot(i,'2');

FECOLx2203(i)$(ord(i) gt 50 and ord(i) le nfe)..  (a('4','1')*x220(i)+a('4','2')*x22(i,'1')+a('4','3')*x22(i,'2')+a('4','4')*x22(i,'3'))/(dt/r4) =e= x22dot(i,'3');

FECOLx2301(i)$(ord(i) gt 50 and ord(i) le nfe)..  (a('2','1')*x230(i)+a('2','2')*x23(i,'1')+a('2','3')*x23(i,'2')+a('2','4')*x23(i,'3'))/(dt/r4) =e= x23dot(i,'1');

FECOLx2302(i)$(ord(i) gt 50 and ord(i) le nfe)..  (a('3','1')*x230(i)+a('3','2')*x23(i,'1')+a('3','3')*x23(i,'2')+a('3','4')*x23(i,'3'))/(dt/r4) =e= x23dot(i,'2');

FECOLx2303(i)$(ord(i) gt 50 and ord(i) le nfe)..  (a('4','1')*x230(i)+a('4','2')*x23(i,'1')+a('4','3')*x23(i,'2')+a('4','4')*x23(i,'3'))/(dt/r4) =e= x23dot(i,'3');

FECOLx2401(i)$(ord(i) gt 50 and ord(i) le nfe)..  (a('2','1')*x240(i)+a('2','2')*x24(i,'1')+a('2','3')*x24(i,'2')+a('2','4')*x24(i,'3'))/(dt/r4) =e= x24dot(i,'1');

FECOLx2402(i)$(ord(i) gt 50 and ord(i) le nfe)..  (a('3','1')*x240(i)+a('3','2')*x24(i,'1')+a('3','3')*x24(i,'2')+a('3','4')*x24(i,'3'))/(dt/r4) =e= x24dot(i,'2');

FECOLx2403(i)$(ord(i) gt 50 and ord(i) le nfe)..  (a('4','1')*x240(i)+a('4','2')*x24(i,'1')+a('4','3')*x24(i,'2')+a('4','4')*x24(i,'3'))/(dt/r4) =e= x24dot(i,'3');

FECOLx2501(i)$(ord(i) gt 50 and ord(i) le nfe)..  (a('2','1')*x250(i)+a('2','2')*x25(i,'1')+a('2','3')*x25(i,'2')+a('2','4')*x25(i,'3'))/(dt/r4) =e= x25dot(i,'1');

FECOLx2502(i)$(ord(i) gt 50 and ord(i) le nfe)..  (a('3','1')*x250(i)+a('3','2')*x25(i,'1')+a('3','3')*x25(i,'2')+a('3','4')*x25(i,'3'))/(dt/r4) =e= x25dot(i,'2');

FECOLx2503(i)$(ord(i) gt 50 and ord(i) le nfe)..  (a('4','1')*x250(i)+a('4','2')*x25(i,'1')+a('4','3')*x25(i,'2')+a('4','4')*x25(i,'3'))/(dt/r4) =e= x25dot(i,'3');

FECOLx2601(i)$(ord(i) gt 50 and ord(i) le nfe)..  (a('2','1')*x260(i)+a('2','2')*x26(i,'1')+a('2','3')*x26(i,'2')+a('2','4')*x26(i,'3'))/(dt/r4) =e= x26dot(i,'1');

FECOLx2602(i)$(ord(i) gt 50 and ord(i) le nfe)..  (a('3','1')*x260(i)+a('3','2')*x26(i,'1')+a('3','3')*x26(i,'2')+a('3','4')*x26(i,'3'))/(dt/r4) =e= x26dot(i,'2');

FECOLx2603(i)$(ord(i) gt 50 and ord(i) le nfe)..  (a('4','1')*x260(i)+a('4','2')*x26(i,'1')+a('4','3')*x26(i,'2')+a('4','4')*x26(i,'3'))/(dt/r4) =e= x26dot(i,'3');

FECOLx2701(i)$(ord(i) gt 50 and ord(i) le nfe)..  (a('2','1')*x270(i)+a('2','2')*x27(i,'1')+a('2','3')*x27(i,'2')+a('2','4')*x27(i,'3'))/(dt/r4) =e= x27dot(i,'1');

FECOLx2702(i)$(ord(i) gt 50 and ord(i) le nfe)..  (a('3','1')*x270(i)+a('3','2')*x27(i,'1')+a('3','3')*x27(i,'2')+a('3','4')*x27(i,'3'))/(dt/r4) =e= x27dot(i,'2');

FECOLx2703(i)$(ord(i) gt 50 and ord(i) le nfe)..  (a('4','1')*x270(i)+a('4','2')*x27(i,'1')+a('4','3')*x27(i,'2')+a('4','4')*x27(i,'3'))/(dt/r4) =e= x27dot(i,'3');

FECOLx2801(i)$(ord(i) gt 50 and ord(i) le nfe)..  (a('2','1')*x280(i)+a('2','2')*x28(i,'1')+a('2','3')*x28(i,'2')+a('2','4')*x28(i,'3'))/(dt/r4) =e= x28dot(i,'1');

FECOLx2802(i)$(ord(i) gt 50 and ord(i) le nfe)..  (a('3','1')*x280(i)+a('3','2')*x28(i,'1')+a('3','3')*x28(i,'2')+a('3','4')*x28(i,'3'))/(dt/r4) =e= x28dot(i,'2');

FECOLx2803(i)$(ord(i) gt 50 and ord(i) le nfe)..  (a('4','1')*x280(i)+a('4','2')*x28(i,'1')+a('4','3')*x28(i,'2')+a('4','4')*x28(i,'3'))/(dt/r4) =e= x28dot(i,'3');

FECOLx2901(i)$(ord(i) gt 50 and ord(i) le nfe)..  (a('2','1')*x290(i)+a('2','2')*x29(i,'1')+a('2','3')*x29(i,'2')+a('2','4')*x29(i,'3'))/(dt/r4) =e= x29dot(i,'1');

FECOLx2902(i)$(ord(i) gt 50 and ord(i) le nfe)..  (a('3','1')*x290(i)+a('3','2')*x29(i,'1')+a('3','3')*x29(i,'2')+a('3','4')*x29(i,'3'))/(dt/r4) =e= x29dot(i,'2');

FECOLx2903(i)$(ord(i) gt 50 and ord(i) le nfe)..  (a('4','1')*x290(i)+a('4','2')*x29(i,'1')+a('4','3')*x29(i,'2')+a('4','4')*x29(i,'3'))/(dt/r4) =e= x29dot(i,'3');

FECOLx3001(i)$(ord(i) gt 50 and ord(i) le nfe)..  (a('2','1')*x300(i)+a('2','2')*x30(i,'1')+a('2','3')*x30(i,'2')+a('2','4')*x30(i,'3'))/(dt/r4) =e= x30dot(i,'1');

FECOLx3002(i)$(ord(i) gt 50 and ord(i) le nfe)..  (a('3','1')*x300(i)+a('3','2')*x30(i,'1')+a('3','3')*x30(i,'2')+a('3','4')*x30(i,'3'))/(dt/r4) =e= x30dot(i,'2');

FECOLx3003(i)$(ord(i) gt 50 and ord(i) le nfe)..  (a('4','1')*x300(i)+a('4','2')*x30(i,'1')+a('4','3')*x30(i,'2')+a('4','4')*x30(i,'3'))/(dt/r4) =e= x30dot(i,'3');

FECOLx3101(i)$(ord(i) gt 50 and ord(i) le nfe)..  (a('2','1')*x310(i)+a('2','2')*x31(i,'1')+a('2','3')*x31(i,'2')+a('2','4')*x31(i,'3'))/(dt/r4) =e= x31dot(i,'1');

FECOLx3102(i)$(ord(i) gt 50 and ord(i) le nfe)..  (a('3','1')*x310(i)+a('3','2')*x31(i,'1')+a('3','3')*x31(i,'2')+a('3','4')*x31(i,'3'))/(dt/r4) =e= x31dot(i,'2');

FECOLx3103(i)$(ord(i) gt 50 and ord(i) le nfe)..  (a('4','1')*x310(i)+a('4','2')*x31(i,'1')+a('4','3')*x31(i,'2')+a('4','4')*x31(i,'3'))/(dt/r4) =e= x31dot(i,'3');

FECOLx3201(i)$(ord(i) gt 50 and ord(i) le nfe)..  (a('2','1')*x320(i)+a('2','2')*x32(i,'1')+a('2','3')*x32(i,'2')+a('2','4')*x32(i,'3'))/(dt/r4) =e= x32dot(i,'1');

FECOLx3202(i)$(ord(i) gt 50 and ord(i) le nfe)..  (a('3','1')*x320(i)+a('3','2')*x32(i,'1')+a('3','3')*x32(i,'2')+a('3','4')*x32(i,'3'))/(dt/r4) =e= x32dot(i,'2');

FECOLx3203(i)$(ord(i) gt 50 and ord(i) le nfe)..  (a('4','1')*x320(i)+a('4','2')*x32(i,'1')+a('4','3')*x32(i,'2')+a('4','4')*x32(i,'3'))/(dt/r4) =e= x32dot(i,'3');

FECOLx3301(i)$(ord(i) gt 50 and ord(i) le nfe)..  (a('2','1')*x330(i)+a('2','2')*x33(i,'1')+a('2','3')*x33(i,'2')+a('2','4')*x33(i,'3'))/(dt/r4) =e= x33dot(i,'1');

FECOLx3302(i)$(ord(i) gt 50 and ord(i) le nfe)..  (a('3','1')*x330(i)+a('3','2')*x33(i,'1')+a('3','3')*x33(i,'2')+a('3','4')*x33(i,'3'))/(dt/r4) =e= x33dot(i,'2');

FECOLx3303(i)$(ord(i) gt 50 and ord(i) le nfe)..  (a('4','1')*x330(i)+a('4','2')*x33(i,'1')+a('4','3')*x33(i,'2')+a('4','4')*x33(i,'3'))/(dt/r4) =e= x33dot(i,'3');

FECOLx3401(i)$(ord(i) gt 50 and ord(i) le nfe)..  (a('2','1')*x340(i)+a('2','2')*x34(i,'1')+a('2','3')*x34(i,'2')+a('2','4')*x34(i,'3'))/(dt/r4) =e= x34dot(i,'1');

FECOLx3402(i)$(ord(i) gt 50 and ord(i) le nfe)..  (a('3','1')*x340(i)+a('3','2')*x34(i,'1')+a('3','3')*x34(i,'2')+a('3','4')*x34(i,'3'))/(dt/r4) =e= x34dot(i,'2');

FECOLx3403(i)$(ord(i) gt 50 and ord(i) le nfe)..  (a('4','1')*x340(i)+a('4','2')*x34(i,'1')+a('4','3')*x34(i,'2')+a('4','4')*x34(i,'3'))/(dt/r4) =e= x34dot(i,'3');

FECOLx3501(i)$(ord(i) gt 50 and ord(i) le nfe)..  (a('2','1')*x350(i)+a('2','2')*x35(i,'1')+a('2','3')*x35(i,'2')+a('2','4')*x35(i,'3'))/(dt/r4) =e= x35dot(i,'1');

FECOLx3502(i)$(ord(i) gt 50 and ord(i) le nfe)..  (a('3','1')*x350(i)+a('3','2')*x35(i,'1')+a('3','3')*x35(i,'2')+a('3','4')*x35(i,'3'))/(dt/r4) =e= x35dot(i,'2');

FECOLx3503(i)$(ord(i) gt 50 and ord(i) le nfe)..  (a('4','1')*x350(i)+a('4','2')*x35(i,'1')+a('4','3')*x35(i,'2')+a('4','4')*x35(i,'3'))/(dt/r4) =e= x35dot(i,'3');

FECOLx3601(i)$(ord(i) gt 50 and ord(i) le nfe)..  (a('2','1')*x360(i)+a('2','2')*x36(i,'1')+a('2','3')*x36(i,'2')+a('2','4')*x36(i,'3'))/(dt/r4) =e= x36dot(i,'1');

FECOLx3602(i)$(ord(i) gt 50 and ord(i) le nfe)..  (a('3','1')*x360(i)+a('3','2')*x36(i,'1')+a('3','3')*x36(i,'2')+a('3','4')*x36(i,'3'))/(dt/r4) =e= x36dot(i,'2');

FECOLx3603(i)$(ord(i) gt 50 and ord(i) le nfe)..  (a('4','1')*x360(i)+a('4','2')*x36(i,'1')+a('4','3')*x36(i,'2')+a('4','4')*x36(i,'3'))/(dt/r4) =e= x36dot(i,'3');

FECOLx3701(i)$(ord(i) gt 50 and ord(i) le nfe)..  (a('2','1')*x370(i)+a('2','2')*x37(i,'1')+a('2','3')*x37(i,'2')+a('2','4')*x37(i,'3'))/(dt/r4) =e= x37dot(i,'1');

FECOLx3702(i)$(ord(i) gt 50 and ord(i) le nfe)..  (a('3','1')*x370(i)+a('3','2')*x37(i,'1')+a('3','3')*x37(i,'2')+a('3','4')*x37(i,'3'))/(dt/r4) =e= x37dot(i,'2');

FECOLx3703(i)$(ord(i) gt 50 and ord(i) le nfe)..  (a('4','1')*x370(i)+a('4','2')*x37(i,'1')+a('4','3')*x37(i,'2')+a('4','4')*x37(i,'3'))/(dt/r4) =e= x37dot(i,'3');

FECOLx3801(i)$(ord(i) gt 50 and ord(i) le nfe)..  (a('2','1')*x380(i)+a('2','2')*x38(i,'1')+a('2','3')*x38(i,'2')+a('2','4')*x38(i,'3'))/(dt/r4) =e= x38dot(i,'1');

FECOLx3802(i)$(ord(i) gt 50 and ord(i) le nfe)..  (a('3','1')*x380(i)+a('3','2')*x38(i,'1')+a('3','3')*x38(i,'2')+a('3','4')*x38(i,'3'))/(dt/r4) =e= x38dot(i,'2');

FECOLx3803(i)$(ord(i) gt 50 and ord(i) le nfe)..  (a('4','1')*x380(i)+a('4','2')*x38(i,'1')+a('4','3')*x38(i,'2')+a('4','4')*x38(i,'3'))/(dt/r4) =e= x38dot(i,'3');

FECOLx3901(i)$(ord(i) gt 50 and ord(i) le nfe)..  (a('2','1')*x390(i)+a('2','2')*x39(i,'1')+a('2','3')*x39(i,'2')+a('2','4')*x39(i,'3'))/(dt/r4) =e= x39dot(i,'1');

FECOLx3902(i)$(ord(i) gt 50 and ord(i) le nfe)..  (a('3','1')*x390(i)+a('3','2')*x39(i,'1')+a('3','3')*x39(i,'2')+a('3','4')*x39(i,'3'))/(dt/r4) =e= x39dot(i,'2');

FECOLx3903(i)$(ord(i) gt 50 and ord(i) le nfe)..  (a('4','1')*x390(i)+a('4','2')*x39(i,'1')+a('4','3')*x39(i,'2')+a('4','4')*x39(i,'3'))/(dt/r4) =e= x39dot(i,'3');

FECOLx4001(i)$(ord(i) gt 50 and ord(i) le nfe)..  (a('2','1')*x400(i)+a('2','2')*x40(i,'1')+a('2','3')*x40(i,'2')+a('2','4')*x40(i,'3'))/(dt/r4) =e= x40dot(i,'1');

FECOLx4002(i)$(ord(i) gt 50 and ord(i) le nfe)..  (a('3','1')*x400(i)+a('3','2')*x40(i,'1')+a('3','3')*x40(i,'2')+a('3','4')*x40(i,'3'))/(dt/r4) =e= x40dot(i,'2');

FECOLx4003(i)$(ord(i) gt 50 and ord(i) le nfe)..  (a('4','1')*x400(i)+a('4','2')*x40(i,'1')+a('4','3')*x40(i,'2')+a('4','4')*x40(i,'3'))/(dt/r4) =e= x40dot(i,'3');

FECOLx4101(i)$(ord(i) gt 50 and ord(i) le nfe)..  (a('2','1')*x410(i)+a('2','2')*x41(i,'1')+a('2','3')*x41(i,'2')+a('2','4')*x41(i,'3'))/(dt/r4) =e= x41dot(i,'1');

FECOLx4102(i)$(ord(i) gt 50 and ord(i) le nfe)..  (a('3','1')*x410(i)+a('3','2')*x41(i,'1')+a('3','3')*x41(i,'2')+a('3','4')*x41(i,'3'))/(dt/r4) =e= x41dot(i,'2');

FECOLx4103(i)$(ord(i) gt 50 and ord(i) le nfe)..  (a('4','1')*x410(i)+a('4','2')*x41(i,'1')+a('4','3')*x41(i,'2')+a('4','4')*x41(i,'3'))/(dt/r4) =e= x41dot(i,'3');

FECOLx4201(i)$(ord(i) gt 50 and ord(i) le nfe)..  (a('2','1')*x420(i)+a('2','2')*x42(i,'1')+a('2','3')*x42(i,'2')+a('2','4')*x42(i,'3'))/(dt/r4) =e= x42dot(i,'1');

FECOLx4202(i)$(ord(i) gt 50 and ord(i) le nfe)..  (a('3','1')*x420(i)+a('3','2')*x42(i,'1')+a('3','3')*x42(i,'2')+a('3','4')*x42(i,'3'))/(dt/r4) =e= x42dot(i,'2');

FECOLx4203(i)$(ord(i) gt 50 and ord(i) le nfe)..  (a('4','1')*x420(i)+a('4','2')*x42(i,'1')+a('4','3')*x42(i,'2')+a('4','4')*x42(i,'3'))/(dt/r4) =e= x42dot(i,'3');

FECOLx4301(i)$(ord(i) gt 50 and ord(i) le nfe)..  (a('2','1')*x430(i)+a('2','2')*x43(i,'1')+a('2','3')*x43(i,'2')+a('2','4')*x43(i,'3'))/(dt/r4) =e= x43dot(i,'1');

FECOLx4302(i)$(ord(i) gt 50 and ord(i) le nfe)..  (a('3','1')*x430(i)+a('3','2')*x43(i,'1')+a('3','3')*x43(i,'2')+a('3','4')*x43(i,'3'))/(dt/r4) =e= x43dot(i,'2');

FECOLx4303(i)$(ord(i) gt 50 and ord(i) le nfe)..  (a('4','1')*x430(i)+a('4','2')*x43(i,'1')+a('4','3')*x43(i,'2')+a('4','4')*x43(i,'3'))/(dt/r4) =e= x43dot(i,'3');

FECOLx4401(i)$(ord(i) gt 50 and ord(i) le nfe)..  (a('2','1')*x440(i)+a('2','2')*x44(i,'1')+a('2','3')*x44(i,'2')+a('2','4')*x44(i,'3'))/(dt/r4) =e= x44dot(i,'1');

FECOLx4402(i)$(ord(i) gt 50 and ord(i) le nfe)..  (a('3','1')*x440(i)+a('3','2')*x44(i,'1')+a('3','3')*x44(i,'2')+a('3','4')*x44(i,'3'))/(dt/r4) =e= x44dot(i,'2');

FECOLx4403(i)$(ord(i) gt 50 and ord(i) le nfe)..  (a('4','1')*x440(i)+a('4','2')*x44(i,'1')+a('4','3')*x44(i,'2')+a('4','4')*x44(i,'3'))/(dt/r4) =e= x44dot(i,'3');

FECOLx4501(i)$(ord(i) gt 50 and ord(i) le nfe)..  (a('2','1')*x450(i)+a('2','2')*x45(i,'1')+a('2','3')*x45(i,'2')+a('2','4')*x45(i,'3'))/(dt/r4) =e= x45dot(i,'1');

FECOLx4502(i)$(ord(i) gt 50 and ord(i) le nfe)..  (a('3','1')*x450(i)+a('3','2')*x45(i,'1')+a('3','3')*x45(i,'2')+a('3','4')*x45(i,'3'))/(dt/r4) =e= x45dot(i,'2');

FECOLx4503(i)$(ord(i) gt 50 and ord(i) le nfe)..  (a('4','1')*x450(i)+a('4','2')*x45(i,'1')+a('4','3')*x45(i,'2')+a('4','4')*x45(i,'3'))/(dt/r4) =e= x45dot(i,'3');

FECOLx4601(i)$(ord(i) gt 50 and ord(i) le nfe)..  (a('2','1')*x460(i)+a('2','2')*x46(i,'1')+a('2','3')*x46(i,'2')+a('2','4')*x46(i,'3'))/(dt/r4) =e= x46dot(i,'1');

FECOLx4602(i)$(ord(i) gt 50 and ord(i) le nfe)..  (a('3','1')*x460(i)+a('3','2')*x46(i,'1')+a('3','3')*x46(i,'2')+a('3','4')*x46(i,'3'))/(dt/r4) =e= x46dot(i,'2');

FECOLx4603(i)$(ord(i) gt 50 and ord(i) le nfe)..  (a('4','1')*x460(i)+a('4','2')*x46(i,'1')+a('4','3')*x46(i,'2')+a('4','4')*x46(i,'3'))/(dt/r4) =e= x46dot(i,'3');

FECOLx4701(i)$(ord(i) gt 50 and ord(i) le nfe)..  (a('2','1')*x470(i)+a('2','2')*x47(i,'1')+a('2','3')*x47(i,'2')+a('2','4')*x47(i,'3'))/(dt/r4) =e= x47dot(i,'1');

FECOLx4702(i)$(ord(i) gt 50 and ord(i) le nfe)..  (a('3','1')*x470(i)+a('3','2')*x47(i,'1')+a('3','3')*x47(i,'2')+a('3','4')*x47(i,'3'))/(dt/r4) =e= x47dot(i,'2');

FECOLx4703(i)$(ord(i) gt 50 and ord(i) le nfe)..  (a('4','1')*x470(i)+a('4','2')*x47(i,'1')+a('4','3')*x47(i,'2')+a('4','4')*x47(i,'3'))/(dt/r4) =e= x47dot(i,'3');

FECOLx4801(i)$(ord(i) gt 50 and ord(i) le nfe)..  (a('2','1')*x480(i)+a('2','2')*x48(i,'1')+a('2','3')*x48(i,'2')+a('2','4')*x48(i,'3'))/(dt/r4) =e= x48dot(i,'1');

FECOLx4802(i)$(ord(i) gt 50 and ord(i) le nfe)..  (a('3','1')*x480(i)+a('3','2')*x48(i,'1')+a('3','3')*x48(i,'2')+a('3','4')*x48(i,'3'))/(dt/r4) =e= x48dot(i,'2');

FECOLx4803(i)$(ord(i) gt 50 and ord(i) le nfe)..  (a('4','1')*x480(i)+a('4','2')*x48(i,'1')+a('4','3')*x48(i,'2')+a('4','4')*x48(i,'3'))/(dt/r4) =e= x48dot(i,'3');


CONx1(i)$(ord(i) gt 50 and ord(i) le nfe)..
x1000(i) =e= x1(i-1,'3');

CONx2(i)$(ord(i) gt 50 and ord(i) le nfe)..
x2000(i) =e= x2(i-1,'3');

CONx3(i)$(ord(i) gt 50 and ord(i) le nfe)..
x3000(i) =e= x3(i-1,'3');

CONx4(i)$(ord(i) gt 50 and ord(i) le nfe)..
x4000(i) =e= x4(i-1,'3');

CONx5(i)$(ord(i) gt 50 and ord(i) le nfe)..
x5000(i) =e= x5(i-1,'3');

CONx6(i)$(ord(i) gt 50 and ord(i) le nfe)..
x6000(i) =e= x6(i-1,'3');

CONx7(i)$(ord(i) gt 50 and ord(i) le nfe)..
x70(i) =e= x7(i-1,'3');

CONx8(i)$(ord(i) gt 50 and ord(i) le nfe)..
x80(i) =e= x8(i-1,'3');

CONx9(i)$(ord(i) gt 50 and ord(i) le nfe)..
x90(i) =e= x9(i-1,'3');

CONx10(i)$(ord(i) gt 50 and ord(i) le nfe)..
x100(i) =e= x10(i-1,'3');

CONx11(i)$(ord(i) gt 50 and ord(i) le nfe)..
x110(i) =e= x11(i-1,'3');

CONx12(i)$(ord(i) gt 50 and ord(i) le nfe)..
x120(i) =e= x12(i-1,'3');

CONx13(i)$(ord(i) gt 50 and ord(i) le nfe)..
x130(i) =e= x13(i-1,'3');

CONx14(i)$(ord(i) gt 50 and ord(i) le nfe)..
x140(i) =e= x14(i-1,'3');

CONx15(i)$(ord(i) gt 50 and ord(i) le nfe)..
x150(i) =e= x15(i-1,'3');

CONx16(i)$(ord(i) gt 50 and ord(i) le nfe)..
x160(i) =e= x16(i-1,'3');

CONx17(i)$(ord(i) gt 50 and ord(i) le nfe)..
x170(i) =e= x17(i-1,'3');

CONx18(i)$(ord(i) gt 50 and ord(i) le nfe)..
x180(i) =e= x18(i-1,'3');

CONx19(i)$(ord(i) gt 50 and ord(i) le nfe)..
x190(i) =e= x19(i-1,'3');

CONx20(i)$(ord(i) gt 50 and ord(i) le nfe)..
x200(i) =e= x20(i-1,'3');

CONx21(i)$(ord(i) gt 50 and ord(i) le nfe)..
x210(i) =e= x21(i-1,'3');

CONx22(i)$(ord(i) gt 50 and ord(i) le nfe)..
x220(i) =e= x22(i-1,'3');

CONx23(i)$(ord(i) gt 50 and ord(i) le nfe)..
x230(i) =e= x23(i-1,'3');

CONx24(i)$(ord(i) gt 50 and ord(i) le nfe)..
x240(i) =e= x24(i-1,'3');

CONx25(i)$(ord(i) gt 50 and ord(i) le nfe)..
x250(i) =e= x25(i-1,'3');

CONx26(i)$(ord(i) gt 50 and ord(i) le nfe)..
x260(i) =e= x26(i-1,'3');

CONx27(i)$(ord(i) gt 50 and ord(i) le nfe)..
x270(i) =e= x27(i-1,'3');

CONx28(i)$(ord(i) gt 50 and ord(i) le nfe)..
x280(i) =e= x28(i-1,'3');

CONx29(i)$(ord(i) gt 50 and ord(i) le nfe)..
x290(i) =e= x29(i-1,'3');

CONx30(i)$(ord(i) gt 50 and ord(i) le nfe)..
x300(i) =e= x30(i-1,'3');

CONx31(i)$(ord(i) gt 50 and ord(i) le nfe)..
x310(i) =e= x31(i-1,'3');

CONx32(i)$(ord(i) gt 50 and ord(i) le nfe)..
x320(i) =e= x32(i-1,'3');

CONx33(i)$(ord(i) gt 50 and ord(i) le nfe)..
x330(i) =e= x33(i-1,'3');

CONx34(i)$(ord(i) gt 50 and ord(i) le nfe)..
x340(i) =e= x34(i-1,'3');

CONx35(i)$(ord(i) gt 50 and ord(i) le nfe)..
x350(i) =e= x35(i-1,'3');

CONx36(i)$(ord(i) gt 50 and ord(i) le nfe)..
x360(i) =e= x36(i-1,'3');

CONx37(i)$(ord(i) gt 50 and ord(i) le nfe)..
x370(i) =e= x37(i-1,'3');

CONx38(i)$(ord(i) gt 50 and ord(i) le nfe)..
x380(i) =e= x38(i-1,'3');

CONx39(i)$(ord(i) gt 50 and ord(i) le nfe)..
x390(i) =e= x39(i-1,'3');

CONx40(i)$(ord(i) gt 50 and ord(i) le nfe)..
x400(i) =e= x40(i-1,'3');

CONx41(i)$(ord(i) gt 50 and ord(i) le nfe)..
x410(i) =e= x41(i-1,'3');

CONx42(i)$(ord(i) gt 50 and ord(i) le nfe)..
x420(i) =e= x42(i-1,'3');

CONx43(i)$(ord(i) gt 50 and ord(i) le nfe)..
x430(i) =e= x43(i-1,'3');

CONx44(i)$(ord(i) gt 50 and ord(i) le nfe)..
x440(i) =e= x44(i-1,'3');

CONx45(i)$(ord(i) gt 50 and ord(i) le nfe)..
x450(i) =e= x45(i-1,'3');

CONx46(i)$(ord(i) gt 50 and ord(i) le nfe)..
x460(i) =e= x46(i-1,'3');

CONx47(i)$(ord(i) gt 50 and ord(i) le nfe)..
x470(i) =e= x47(i-1,'3');

CONx48(i)$(ord(i) gt 50 and ord(i) le nfe)..
x480(i) =e= x48(i-1,'3');


ODEx1(i,j)$(ord(i) le nfe)..
             x1dot(i,j)=e= k1(i)*(1/(1+b*x2(i,j)**n+b*x3(i,j)**n+b*x9(i,j)**n))-x1(i,j);


ODEx2(i,j)$(ord(i) le nfe)..
             x2dot(i,j)=e= k2(i)*(b*(x4(i,j)**n+x31(i,j)**n+x33(i,j)**n+x21(i,j)**n+x22(i,j)**n+x48(i,j)**n)/(1+b*(x4(i,j)**n+x31(i,j)**n+x33(i,j)**n+x21(i,j)**n+x22(i,j)**n+x48(i,j)**n)))*1/(1+b*(x6(i,j)**n+x44(i,j)**n+x46(i,j)**n))-x2(i,j);


ODEx3(i,j)$(ord(i) le nfe)..
             x3dot(i,j)=e=k3(i)*(b*(x4(i,j)**n+x5(i,j)**n)/(1+b*(x4(i,j)**n+x5(i,j)**n)))*1/(1+b*(x6(i,j)**n+x7(i,j)**n))-x3(i,j);


ODEx4(i,j)$(ord(i) le nfe)..
             x4dot(i,j)=e= k4(i)*(b*(x5(i,j)**n+x19(i,j)**n+x21(i,j)**n+x22(i,j)**n+x31(i,j)**n+x33(i,j)**n+x32(i,j)**n+x48(i,j)**n)/(1+b*(x5(i,j)**n+x19(i,j)**n+x21(i,j)**n+x22(i,j)**n+x31(i,j)**n+x33(i,j)**n+x32(i,j)**n+x48(i,j)**n)))*1/(1+b*(x8(i,j)**n+x41(i,j)**n+x42(i,j)**n+x6(i,j)**n))-x4(i,j);


ODEx5(i,j)$(ord(i) le nfe)..
             x5dot(i,j)=e=k5(i)*(b*(x5(i,j)**n+x4(i,j)**n)/(1+b*(x5(i,j)**n+x4(i,j)**n)))*1/(1+b*(x1(i,j)**n+x6(i,j)**n))-x5(i,j);


ODEx6(i,j)$(ord(i) le nfe)..
             x6dot(i,j)=e=k6(i)*(b*(x8(i,j)**n+x41(i,j)**n+x5(i,j)**n+x42(i,j)**n+x32(i,j)**n+x21(i,j)**n+x47(i,j)**n)/(1+b*(x8(i,j)**n+x41(i,j)**n+x5(i,j)**n+x42(i,j)**n+x32(i,j)**n+x21(i,j)**n+x47(i,j)**n)))*1/(1+b*(x4(i,j)**n+x19(i,j)**n))-x6(i,j);


ODEx7(i,j)$(ord(i) le nfe)..
             x7dot(i,j)=e=k7(i)*(b*(x29(i,j)**n+x41(i,j)**n+x42(i,j)**n+x20(i,j)**n+x46(i,j)**n)/(1+ b*(x29(i,j)**n+x41(i,j)**n+x42(i,j)**n+x20(i,j)**n+x46(i,j)**n)))*1/(1+b*(x4(i,j)**n+x19(i,j)**n+x3(i,j)**n+x21(i,j)**n))-x7(i,j);


ODEx8(i,j)$(ord(i) le nfe)..
             x8dot(i,j)=e=k8(i)*(b*(x5(i,j)**n+x4(i,j)**n+x33(i,j)**n+x10(i,j)**n)/(1+b*(x5(i,j)**n+x4(i,j)**n+x33(i,j)**n+x10(i,j)**n)))*1/(1+b*x19(i,j)**n)-x8(i,j);


ODEx9(i,j)$(ord(i) le nfe)..
             x9dot(i,j)=e=k9(i)*(b*(x10(i,j)**n+x11(i,j)**n)/(1+b*(x10(i,j)**n+x11(i,j)**n)))*1/(1+b*(x12(i,j)**n+x6(i,j)**n))-x9(i,j);


ODEx10(i,j)$(ord(i) le nfe)..
             x10dot(i,j)=e=k10(i)*(b*(x16(i,j)**n+x17(i,j)**n+x15(i,j)**n+x5(i,j)**n)/(1+b*(x16(i,j)**n+x17(i,j)**n+x15(i,j)**n+x5(i,j)**n)))*1/(1+b*(x19(i,j)**n+x12(i,j)**n))-x10(i,j);


ODEx11(i,j)$(ord(i) le nfe)..
             x11dot(i,j)=e=k11(i)*(b*(x39(i,j)**n+x35(i,j)**n+x37(i,j)**n)/(1+b*(x39(i,j)**n+x35(i,j)**n+x37(i,j)**n)))-x11(i,j);

ODEx12(i,j)$(ord(i) le nfe)..
             x12dot(i,j)=e=k12(i)*(b*(x19(i,j)**n+x33(i,j)**n)/(1+b*(x19(i,j)**n+x33(i,j)**n)))*1/(1+b*x10(i,j)**n)-x12(i,j);

ODEx13(i,j)$(ord(i) le nfe)..
             x13dot(i,j)=e= k13(i)*(b*(x24(i,j)**n+x33(i,j)**n+x21(i,j)**n+x48(i,j)**n)/(1+b*(x24(i,j)**n+x33(i,j)**n+x21(i,j)**n+x48(i,j)**n)))*1/(1+b*(x8(i,j)**n+x41(i,j)**n+x16(i,j)**n+x4(i,j)**n))-x13(i,j);

ODEx14(i,j)$(ord(i) le nfe)..
             x14dot(i,j)=e=k14(i)*(b*(x25(i,j)**n+x26(i,j)**n+x33(i,j)**n)/(1+b*(x25(i,j)**n+x26(i,j)**n+x33(i,j)**n)))*1/(1+b*(x16(i,j)**n+x4(i,j)**n))-x14(i,j);


ODEx15(i,j)$(ord(i) le nfe)..
             x15dot(i,j)=e=k15(i)*(b*x11(i,j)**n/(1+b*x11(i,j)**n))-x15(i,j);


ODEx16(i,j)$(ord(i) le nfe)..
             x16dot(i,j)=e=k16(i)*(b*x8(i,j)**n/(1+b*x8(i,j)**n))*1/(1+b*(x19(i,j)**n+x21(i,j)**n))-x16(i,j);


ODEx17(i,j)$(ord(i) le nfe)..
             x17dot(i,j)=e=k17(i)*(b*(x4(i,j)**n+x8(i,j)**n)/(1+b*(x4(i,j)**n+x8(i,j)**n)))*1/(1+b*(x13(i,j)**n+x14(i,j)**n))-x17(i,j);


ODEx18(i,j)$(ord(i) le nfe)..
             x18dot(i,j)=e=k18(i)*(b*(x27(i,j)**n+x25(i,j)**n+x24(i,j)**n+x28(i,j)**n)/(1+ b*(x27(i,j)**n+x25(i,j)**n+x24(i,j)**n+x28(i,j)**n)))-x18(i,j);


ODEx19(i,j)$(ord(i) le nfe)..
             x19dot(i,j)=e= k19(i)*(b*(x38(i,j)**n+x18(i,j)**n+x26(i,j)**n+x29(i,j)**n+x28(i,j)**n+x27(i,j)**n+x24(i,j)**n+x25(i,j)**n+x41(i,j)**n)/(1+b*(x38(i,j)**n+x18(i,j)**n+x26(i,j)**n+x29(i,j)**n+x28(i,j)**n+x27(i,j)**n+x24(i,j)**n+x25(i,j)**n+x41(i,j)**n)))*1/(1+b*x20(i,j)**n)-x19(i,j);

ODEx20(i,j)$(ord(i) le nfe)..
             x20dot(i,j)=e=k20(i)*(1/(1+b*(x19(i,j)**n+x33(i,j)**n+x31(i,j)**n)))-x20(i,j);

ODEx21(i,j)$(ord(i) le nfe)..

             x21dot(i,j)=e=k21(i)*(b*(x18(i,j)**n+x28(i,j)**n+x43(i,j)**n+x45(i,j)**n)/(1+b*(x18(i,j)**n+x28(i,j)**n+x43(i,j)**n+x45(i,j)**n)))*1/(1+b*(x20(i,j)**n+x23(i,j)**n))-x21(i,j);

ODEx22(i,j)$(ord(i) le nfe)..

             x22dot(i,j)=e=k22(i)*(b*(x41(i,j)**n+x35(i,j)**n+x37(i,j)**n+x38(i,j)**n+x24(i,j)**n+x25(i,j)**n+x45(i,j)**n)/(1+b*(x41(i,j)**n+x35(i,j)**n+x37(i,j)**n+x38(i,j)**n+x24(i,j)**n+x25(i,j)**n+x45(i,j)**n)))*1/(1+b*(x20(i,j)**n+x23(i,j)**n))-x22(i,j);

ODEx23(i,j)$(ord(i) le nfe)..

             x23dot(i,j)=e=k23(i)*(b*(x21(i,j)**n+x22(i,j)**n)/(1+b*(x21(i,j)**n+x22(i,j)**n)))-x23(i,j);

ODEx24(i,j)$(ord(i) le nfe)..

             x24dot(i,j)=e=k24(i)*(b*(x38(i,j)**n+x32(i,j)**n+x19(i,j)**n+x27(i,j)**n+x40(i,j)**n+x37(i,j)**n+x28(i,j)**n+x43(i,j)**n)/(1+ b*(x38(i,j)**n+x32(i,j)**n+x19(i,j)**n+x27(i,j)**n+x40(i,j)**n+x37(i,j)**n+x28(i,j)**n+x43(i,j)**n)))-x24(i,j);

ODEx25(i,j)$(ord(i) le nfe)..

             x25dot(i,j)=e=k25(i)*(b*(x38(i,j)**n+x28(i,j)**n)/(1+b*(x38(i,j)**n+x28(i,j)**n)))-x25(i,j);

ODEx26(i,j)$(ord(i) le nfe)..

             x26dot(i,j)=e=k26(i)*(b*x32(i,j)**n/(1+b*x32(i,j)**n))*1/(1+b*x8(i,j)**n)-x26(i,j);

ODEx27(i,j)$(ord(i) le nfe)..

             x27dot(i,j)=e=k27(i)*(b*(x21(i,j)**n+x32(i,j)**n+x31(i,j)**n)/(1+b*(x21(i,j)**n+x32(i,j)**n+x31(i,j)**n)))-x27(i,j);

ODEx28(i,j)$(ord(i) le nfe)..

             x28dot(i,j)=e=k28(i)*(b*(x25(i,j)**n+x27(i,j)**n)/(1+b*(x25(i,j)**n+x27(i,j)**n)))*1/(1+b*x20(i,j)**n)-x28(i,j);

ODEx29(i,j)$(ord(i) le nfe)..

             x29dot(i,j)=e=k29(i)*(1/(1+b*(x28(i,j)**n+x37(i,j)**n+x27(i,j)**n+x30(i,j)**n+x9(i,j)**n)))-x29(i,j);

ODEx30(i,j)$(ord(i) le nfe)..

             x30dot(i,j)=e=k30(i)*(b*(x41(i,j)**n+x33(i,j)**n)/(1+b*(x41(i,j)**n+x33(i,j)**n)))*1/(1+b*x8(i,j)**n)-x30(i,j);

ODEx31(i,j)$(ord(i) le nfe)..

             x31dot(i,j)=e=k31(i)*(b*(x45(i,j)**n+x27(i,j)**n+x25(i,j)**n+x26(i,j)**n)/(1+b*(x45(i,j)**n+x27(i,j)**n+x25(i,j)**n+x26(i,j)**n)))*1/(1+b*(x29(i,j)**n+x44(i,j)**n+x46(i,j)**n))-x31(i,j);

ODEx32(i,j)$(ord(i) le nfe)..

             x32dot(i,j)=e=k32(i)*(b*(x19(i,j)**n+x33(i,j)**n+x4(i,j)**n)/(1+b*(x19(i,j)**n+x33(i,j)**n+x4(i,j)**n)))*1/(1+b*x8(i,j)**n)-x32(i,j);

ODEx33(i,j)$(ord(i) le nfe)..

             x33dot(i,j)=e=k33(i)*(b*x22(i,j)**n/(1+b*x22(i,j)**n))*1/(1+b*(x34(i,j)**n+x8(i,j)**n))-x33(i,j);

ODEx34(i,j)$(ord(i) le nfe)..

             x34dot(i,j)=e=k34(i)*(b*(x33(i,j)**n+x21(i,j)**n+x22(i,j)**n)/(1+b*(x33(i,j)**n+x21(i,j)**n+x22(i,j)**n)))*1/(1+b*(x37(i,j)**n+x19(i,j)**n+x35(i,j)**n+x39(i,j)**n+x41(i,j)**n))-x34(i,j);

ODEx35(i,j)$(ord(i) le nfe)..

             x35dot(i,j)=e=k35(i)*(b*(x33(i,j)**n+x21(i,j)**n+x22(i,j)**n)/(1+b*(x33(i,j)**n+x21(i,j)**n+x22(i,j)**n)))*1/(1+b*x36(i,j)**n)-x35(i,j);

ODEx36(i,j)$(ord(i) le nfe)..

             x36dot(i,j)=e=k36(i)*(b*(x35(i,j)**n+x39(i,j)**n)/(1+ b*(x35(i,j)**n+x39(i,j)**n)))*1/(1+b*x42(i,j)**n)-x36(i,j);

ODEx37(i,j)$(ord(i) le nfe)..

             x37dot(i,j)=e=k37(i)*(b*(x33(i,j)**n+x22(i,j)**n)/(1+b*(x33(i,j)**n+x22(i,j)**n)))*1/(1+b*x37(i,j)**n)-x37(i,j);

ODEx38(i,j)$(ord(i) le nfe)..

             x38dot(i,j)=e=k38(i)*(b*(x33(i,j)**n+x22(i,j)**n)/(1+b*(x33(i,j)**n+x22(i,j)**n)))-x38(i,j);

ODEx39(i,j)$(ord(i) le nfe)..

             x39dot(i,j)=e=k39(i)*(b*(x8(i,j)**n+x33(i,j)**n+x42(i,j)**n)/(1+b*(x8(i,j)**n+x33(i,j)**n+x42(i,j)**n)))*1/(1+b*x18(i,j)**n)-x39(i,j);

ODEx40(i,j)$(ord(i) le nfe)..

             x40dot(i,j)=e=k40(i)*(b*(x33(i,j)**n+x22(i,j)**n)/(1+b*(x33(i,j)**n+x22(i,j)**n)))-x40(i,j);

ODEx41(i,j)$(ord(i) le nfe)..

             x41dot(i,j)=e=k41(i)*(b*(x28(i,j)**n+x32(i,j)**n)/(1+ b*(x28(i,j)**n+x32(i,j)**n)))*1/(1+b*x33(i,j)**n)-x41(i,j);

ODEx42(i,j)$(ord(i) le nfe)..

             x42dot(i,j)=e=k42(i)*(b*x37(i,j)**n/(1+b*x37(i,j)**n))*1/(1+b*x36(i,j)**n)-x42(i,j);

ODEx43(i,j)$(ord(i) le nfe)..

             x43dot(i,j)=e=k43(i)*(b*(x36(i,j)**n+x45(i,j)**n+x25(i,j)**n+x27(i,j)**n)/(1+b*(x36(i,j)**n+x45(i,j)**n+x25(i,j)**n+x27(i,j)**n)))*1/(1+b*x41(i,j)**n)-x43(i,j);

ODEx44(i,j)$(ord(i) le nfe)..

             x44dot(i,j)=e=k44(i)*(1/(1+b*(x19(i,j)**n+x33(i,j)**n)))-x44(i,j);

ODEx45(i,j)$(ord(i) le nfe)..

             x45dot(i,j)=e=k45(i)*(b*x31(i,j)**n/(1+b*x31(i,j)**n))-x45(i,j);

ODEx46(i,j)$(ord(i) le nfe)..

             x46dot(i,j)=e=k46(i)*(b*(x46(i,j)**n+x48(i,j)**n+x43(i,j)**n)/(1+ b*(x46(i,j)**n+x48(i,j)**n+x43(i,j)**n)))*1/(1+b*x42(i,j)**n)-x46(i,j);

ODEx47(i,j)$(ord(i) le nfe)..

             x47dot(i,j)=e=k47(i)*(b*(x31(i,j)**n+x47(i,j)**n)/(1+b*(x31(i,j)**n+x47(i,j)**n)))*1/(1+b*x46(i,j)**n)-x47(i,j);

ODEx48(i,j)$(ord(i) le nfe)..

             x48dot(i,j)=e=k48(i)*(b*x46(i,j)**n/(1+b*x46(i,j)**n))*1/(1+b*(x47(i,j)**n+x44(i,j)**n))-x48(i,j);


CK11(i)$(ord(i) le nfe)..   k1(i)=g= 1.0-0.9*y1;

CK12(i)$(ord(i) le nfe)..   k1(i)=l= 1.0+2.0*y1;

CK21(i)$(ord(i) le nfe)..   k2(i)=g= 1.0-0.9*y2;

CK22(i)$(ord(i) le nfe)..   k2(i)=l= 1.0+2.0*y2;

CK31(i)$(ord(i) le nfe)..   k3(i)=g= 1.0-0.9*y3;

CK32(i)$(ord(i) le nfe)..   k3(i)=l= 1.0+2.0*y3;

CK41(i)$(ord(i) le nfe)..   k4(i)=g= 1.0-0.9*y4;

CK42(i)$(ord(i) le nfe)..   k4(i)=l= 1.0+2.0*y4;


CK51(i)$(ord(i) le nfe)..   k5(i)=g= 1.0-0.9*y5;

CK52(i)$(ord(i) le nfe)..   k5(i)=l= 1.0+2.0*y5;

CK61(i)$(ord(i) le nfe)..   k6(i)=g= 1.0-0.9*y6;

CK62(i)$(ord(i) le nfe)..   k6(i)=l= 1.0+2.0*y6;

CK71(i)$(ord(i) le nfe)..   k7(i)=g= 1.0-0.9*y7;

CK72(i)$(ord(i) le nfe)..   k7(i)=l= 1.0+2.0*y7;

CK81(i)$(ord(i) le nfe)..   k8(i)=g= 1.0-0.9*y8;

CK82(i)$(ord(i) le nfe)..   k8(i)=l= 1.0+2.0*y8;


CK91(i)$(ord(i) le nfe)..   k9(i)=g= 1.0-0.9*y9;

CK92(i)$(ord(i) le nfe)..   k9(i)=l= 1.0+2.0*y9;


CK101(i)$(ord(i) le nfe)..   k10(i)=g= 1.0-0.9*y10;

CK102(i)$(ord(i) le nfe)..   k10(i)=l= 1.0+2.0*y10;


CK111(i)$(ord(i) le nfe)..   k11(i)=g= 1.0-0.9*y11;

CK112(i)$(ord(i) le nfe)..   k11(i)=l= 1.0+2.0*y11;


CK121(i)$(ord(i) le nfe)..   k12(i)=g= 1.0-0.9*y12;

CK122(i)$(ord(i) le nfe)..   k12(i)=l= 1.0+2.0*y12;


CK131(i)$(ord(i) le nfe)..   k13(i)=g= 1.0-0.9*y13;

CK132(i)$(ord(i) le nfe)..   k13(i)=l= 1.0+2.0*y13;

CK141(i)$(ord(i) le nfe)..   k14(i)=g= 1.0-0.9*y14;

CK142(i)$(ord(i) le nfe)..   k14(i)=l= 1.0+2.0*y14;


CK151(i)$(ord(i) le nfe)..   k15(i)=g= 1.0-0.9*y15;

CK152(i)$(ord(i) le nfe)..   k15(i)=l= 1.0+2.0*y15;


CK161(i)$(ord(i) le nfe)..   k16(i)=g= 1.0-0.9*y16;

CK162(i)$(ord(i) le nfe)..   k16(i)=l= 1.0+2.0*y16;

CK171(i)$(ord(i) le nfe)..   k17(i)=g= 1.0-0.9*y17;

CK172(i)$(ord(i) le nfe)..   k17(i)=l= 1.0+2.0*y17;


CK181(i)$(ord(i) le nfe)..   k18(i)=g= 1.0-0.9*y18;

CK182(i)$(ord(i) le nfe)..   k18(i)=l= 1.0+2.0*y18;


CK191(i)$(ord(i) le nfe)..   k19(i)=g= 1.0-0.9*y19;

CK192(i)$(ord(i) le nfe)..   k19(i)=l= 1.0+2.0*y19;


CK201(i)$(ord(i) le nfe)..   k20(i)=g= 1.0-0.9*y20;

CK202(i)$(ord(i) le nfe)..   k20(i)=l= 1.0+2.0*y20;


CK211(i)$(ord(i) le nfe)..   k21(i)=g= 1.0-0.9*y21;

CK212(i)$(ord(i) le nfe)..   k21(i)=l= 1.0+2.0*y21;

CK221(i)$(ord(i) le nfe)..   k22(i)=g= 1.0-0.9*y22;

CK222(i)$(ord(i) le nfe)..   k22(i)=l= 1.0+2.0*y22;

CK231(i)$(ord(i) le nfe)..   k23(i)=g= 1.0-0.9*y23;

CK232(i)$(ord(i) le nfe)..   k23(i)=l= 1.0+2.0*y23;

CK241(i)$(ord(i) le nfe)..   k24(i)=g= 1.0-0.9*y24;

CK242(i)$(ord(i) le nfe)..   k24(i)=l= 1.0+2.0*y24;

CK251(i)$(ord(i) le nfe)..   k25(i)=g= 1.0-0.9*y25;

CK252(i)$(ord(i) le nfe)..   k25(i)=l= 1.0+2.0*y25;

CK261(i)$(ord(i) le nfe)..   k26(i)=g= 1.0-0.9*y26;

CK262(i)$(ord(i) le nfe)..   k26(i)=l= 1.0+2.0*y26;

CK271(i)$(ord(i) le nfe)..   k27(i)=g= 1.0-0.9*y27;

CK272(i)$(ord(i) le nfe)..   k27(i)=l= 1.0+2.0*y27;

CK281(i)$(ord(i) le nfe)..   k28(i)=g= 1.0-0.9*y28;

CK282(i)$(ord(i) le nfe)..   k28(i)=l= 1.0+2.0*y28;

CK291(i)$(ord(i) le nfe)..   k29(i)=g= 1.0-0.9*y29;

CK292(i)$(ord(i) le nfe)..   k29(i)=l= 1.0+2.0*y29;

CK301(i)$(ord(i) le nfe)..   k30(i)=g= 1.0-0.9*y30;

CK302(i)$(ord(i) le nfe)..   k30(i)=l= 1.0+2.0*y30;

CK311(i)$(ord(i) le nfe)..   k31(i)=g= 1.0-0.9*y31;

CK312(i)$(ord(i) le nfe)..   k31(i)=l= 1.0+2.0*y31;

CK321(i)$(ord(i) le nfe)..   k32(i)=g= 1.0-0.9*y32;

CK322(i)$(ord(i) le nfe)..   k32(i)=l= 1.0+2.0*y32;

CK331(i)$(ord(i) le nfe)..   k33(i)=g= 1.0-0.9*y33;

CK332(i)$(ord(i) le nfe)..   k33(i)=l= 1.0+2.0*y33;

CK341(i)$(ord(i) le nfe)..   k34(i)=g= 1.0-0.9*y34;

CK342(i)$(ord(i) le nfe)..   k34(i)=l= 1.0+2.0*y34;

CK351(i)$(ord(i) le nfe)..   k35(i)=g= 1.0-0.9*y35;

CK352(i)$(ord(i) le nfe)..   k35(i)=l= 1.0+2.0*y35;

CK361(i)$(ord(i) le nfe)..   k36(i)=g= 1.0-0.9*y36;

CK362(i)$(ord(i) le nfe)..   k36(i)=l= 1.0+2.0*y36;

CK371(i)$(ord(i) le nfe)..   k37(i)=g= 1.0-0.9*y37;

CK372(i)$(ord(i) le nfe)..   k37(i)=l= 1.0+2.0*y37;

CK381(i)$(ord(i) le nfe)..   k38(i)=g= 1.0-0.9*y38;

CK382(i)$(ord(i) le nfe)..   k38(i)=l= 1.0+2.0*y38;

CK391(i)$(ord(i) le nfe)..   k39(i)=g= 1.0-0.9*y39;

CK392(i)$(ord(i) le nfe)..   k39(i)=l= 1.0+2.0*y39;

CK401(i)$(ord(i) le nfe)..   k40(i)=g= 1.0-0.9*y40;

CK402(i)$(ord(i) le nfe)..   k40(i)=l= 1.0+2.0*y40;

CK411(i)$(ord(i) le nfe)..   k41(i)=g= 1.0-0.9*y41;

CK412(i)$(ord(i) le nfe)..   k41(i)=l= 1.0+2.0*y41;

CK421(i)$(ord(i) le nfe)..   k42(i)=g= 1.0-0.9*y42;

CK422(i)$(ord(i) le nfe)..   k42(i)=l= 1.0+2.0*y42;

CK431(i)$(ord(i) le nfe)..   k43(i)=g= 1.0-0.9*y43;

CK432(i)$(ord(i) le nfe)..   k43(i)=l= 1.0+2.0*y43;

CK441(i)$(ord(i) le nfe)..   k44(i)=g= 1.0-0.9*y44;

CK442(i)$(ord(i) le nfe)..   k44(i)=l= 1.0+2.0*y44;

CK451(i)$(ord(i) le nfe)..   k45(i)=g= 1.0-0.9*y45;

CK452(i)$(ord(i) le nfe)..   k45(i)=l= 1.0+2.0*y45;

CK461(i)$(ord(i) le nfe)..   k46(i)=g= 1.0-0.9*y46;

CK462(i)$(ord(i) le nfe)..   k46(i)=l= 1.0+2.0*y46;

CK471(i)$(ord(i) le nfe)..   k47(i)=g= 1.0-0.9*y47;

CK472(i)$(ord(i) le nfe)..   k47(i)=l= 1.0+2.0*y47;

CK481(i)$(ord(i) le nfe)..   k48(i)=g= 1.0-0.9*y48;

CK482(i)$(ord(i) le nfe)..   k48(i)=l= 1.0+2.0*y48;

lim..     y1+y2+y3+y4+y5+y6+y7+y8+y9+y10+y11+y12+y13+y14+y15+y16+y17+y18+y19+y20+y21+y22+y23+y24+y25+y26+y27+y28+y29+y30+y31+y32+y33+y34+y35+y36+y37+y38+y39+y40+y41+y42+y43+y44+y45+y46+y47+y48 =e= 2;

*Time..  T =e= sum(i,dt(i));

IX1.. x1000('50') =e= x1init;

IX2.. x2000('50') =e= x2init;

IX3.. x3000('50') =e= x3init;

IX4.. x4000('50') =e= x4init;

IX5.. x5000('50') =e= x5init;

IX6.. x6000('50') =e= x6init;

IX7.. x70('50') =e= x7init;

IX8.. x80('50') =e= x8init;

IX9.. x90('50') =e= x9init;

IX10.. x100('50') =e= x10init;

IX11.. x110('50') =e= x11init;

IX12.. x120('50') =e= x12init;

IX13.. x130('50') =e= x13init;

IX14.. x140('50') =e= x14init;

IX15.. x150('50') =e= x15init;

IX16.. x160('50') =e= x16init;

IX17.. x170('50') =e= x17init;

IX18.. x180('50') =e= x18init;

IX19.. x190('50') =e= x19init;

IX20.. x200('50') =e= x20init;

IX21.. x210('50') =e= x21init;

IX22.. x220('50') =e= x22init;

IX23.. x230('50') =e= x23init;

IX24.. x240('50') =e= x24init;

IX25.. x250('50') =e= x25init;

IX26.. x260('50') =e= x26init;

IX27.. x270('50') =e= x27init;

IX28.. x280('50') =e= x28init;

IX29.. x290('50') =e= x29init;

IX30.. x300('50') =e= x30init;

IX31.. x310('50') =e= x31init;

IX32.. x320('50') =e= x32init;

IX33.. x330('50') =e= x33init;

IX34.. x340('50') =e= x34init;

IX35.. x350('50') =e= x35init;

IX36.. x360('50') =e= x36init;

IX37.. x370('50') =e= x37init;

IX38.. x380('50') =e= x38init;

IX39.. x390('50') =e= x39init;

IX40.. x400('50') =e= x40init;

IX41.. x410('50') =e= x41init;

IX42.. x420('50') =e= x42init;

IX43.. x430('50') =e= x43init;

IX44.. x440('50') =e= x44init;

IX45.. x450('50') =e= x45init;

IX46.. x460('50') =e= x46init;

IX47.. x470('50') =e= x47init;

IX48.. x480('50') =e= x48init;

Model Mouse /all/;
x1.lo(i,j) = 0;  x1.up(i,j) = 1;
x2.lo(i,j) = 0;  x2.up(i,j) = 1;
x3.lo(i,j) =0;  x3.up(i,j) =1;
x4.lo(i,j) =0;  x4.up(i,j) = 1;
x5.lo(i,j) = 0;  x5.up(i,j) = 1;
x6.lo(i,j) =0;  x6.up(i,j) = 1;
x7.lo(i,j) =0;  x7.up(i,j) = 1;
x8.lo(i,j) =0;  x8.up(i,j) = 1;
x9.lo(i,j) =0;  x9.up(i,j) =1;
x10.lo(i,j) =0;  x10.up(i,j) = 1;
x11.lo(i,j) =0;  x11.up(i,j) = 1;
x12.lo(i,j) =0;  x12.up(i,j) = 1;
x13.lo(i,j) =0;  x13.up(i,j) = 1;
x14.lo(i,j) =0;  x14.up(i,j) = 1;
x15.lo(i,j) =0;  x15.up(i,j) = 1;
x16.lo(i,j) =0;  x16.up(i,j) = 1;
x17.lo(i,j) =0;  x17.up(i,j) = 1;
x18.lo(i,j) =0;  x18.up(i,j) = 1;
x19.lo(i,j) =0;  x19.up(i,j) = 1;
x20.lo(i,j) =0;  x20.up(i,j) = 1;
x21.lo(i,j) =0;  x21.up(i,j) = 1;
x22.lo(i,j) =0;  x22.up(i,j) = 1;
x23.lo(i,j) =0;  x23.up(i,j) = 1;
x24.lo(i,j) =0;  x24.up(i,j) = 1;
x25.lo(i,j) =0;  x25.up(i,j) = 1;
x26.lo(i,j) =0;  x26.up(i,j) = 1;
x27.lo(i,j) =0;  x27.up(i,j) = 1;
x28.lo(i,j) =0;  x28.up(i,j) = 1;
x29.lo(i,j) =0;  x29.up(i,j) = 1;
x30.lo(i,j) =0;  x30.up(i,j) = 1;
x31.lo(i,j) =0;  x31.up(i,j) = 1;
x32.lo(i,j) =0;  x32.up(i,j) = 1;
x33.lo(i,j) =0;  x33.up(i,j) = 1;
x34.lo(i,j) =0;  x34.up(i,j) = 1;
x35.lo(i,j) =0;  x35.up(i,j) = 1;
x36.lo(i,j) =0;  x36.up(i,j) = 1;
x37.lo(i,j) =0;  x37.up(i,j) = 1;
x38.lo(i,j) =0;  x38.up(i,j) = 1;
x39.lo(i,j) =0;  x39.up(i,j) = 1;
x40.lo(i,j) =0;  x40.up(i,j) = 1;
x41.lo(i,j) =0;  x41.up(i,j) = 1;
x42.lo(i,j) =0;  x42.up(i,j) = 1;
x43.lo(i,j) =0;  x43.up(i,j) = 1;
x44.lo(i,j) =0;  x44.up(i,j) = 1;
x45.lo(i,j) =0;  x45.up(i,j) = 1;
x46.lo(i,j) =0;  x46.up(i,j) = 1;
x47.lo(i,j) =0;  x47.up(i,j) = 1;
x48.lo(i,j) =0;  x48.up(i,j) = 1;


k1.lo(i)= 0.1;      k1.up(i)=3;
k2.lo(i)= 0.1;      k2.up(i)=3;
k3.lo(i)= 0.1;      k3.up(i)=3;
k4.lo(i)= 0.1;      k4.up(i)=3;
k5.lo(i)= 0.1;      k5.up(i)=3;
k6.lo(i)= 0.1;      k6.up(i)=3;
k7.lo(i)= 0.1;      k7.up(i)=3;
k8.lo(i)= 0.1;      k8.up(i)=3;
k9.lo(i)= 0.1;     k9.up(i)= 3;
k10.lo(i)= 0.1;   k10.up(i)= 3;
k11.lo(i)= 0.1;   k11.up(i)= 3;
k12.lo(i)= 0.1;   k12.up(i)= 3;
k13.lo(i)= 0.1;   k13.up(i)= 3;
k14.lo(i)= 0.1;   k14.up(i)= 3;
k15.lo(i)= 0.1;   k15.up(i)= 3;
k16.lo(i)= 0.1;   k16.up(i)= 3;
k17.lo(i)= 0.1;   k17.up(i)= 3;
k18.lo(i)= 0.1;   k18.up(i)= 3;
k19.lo(i)= 0.1;   k19.up(i)= 3;
k20.lo(i)= 0.1;   k20.up(i)= 3;
k21.lo(i)= 0.1;   k21.up(i)= 3;
k22.lo(i)= 0.1;   k22.up(i)= 3;
k23.lo(i)= 0.1;   k23.up(i)= 3;
k24.lo(i)= 0.1;   k24.up(i)= 3;
k25.lo(i)= 0.1;   k25.up(i)= 3;
k26.lo(i)= 0.1;   k26.up(i)= 3;
k27.lo(i)= 0.1;   k27.up(i)= 3;
k28.lo(i)= 0.1;   k28.up(i)= 3;
k29.lo(i)= 0.1;   k29.up(i)= 3;
k30.lo(i)= 0.1;   k30.up(i)= 3;
k31.lo(i)= 0.1;   k31.up(i)= 3;
k32.lo(i)= 0.1;   k32.up(i)= 3;
k33.lo(i)= 0.1;   k33.up(i)= 3;
k34.lo(i)= 0.1;   k34.up(i)= 3;
k35.lo(i)= 0.1;   k35.up(i)= 3;
k36.lo(i)= 0.1;   k36.up(i)= 3;
k37.lo(i)= 0.1;   k37.up(i)= 3;
k38.lo(i)= 0.1;   k38.up(i)= 3;
k39.lo(i)= 0.1;   k39.up(i)= 3;
k40.lo(i)= 0.1;   k40.up(i)= 3;
k41.lo(i)= 0.1;   k41.up(i)= 3;
k42.lo(i)= 0.1;   k42.up(i)= 3;
k43.lo(i)= 0.1;   k43.up(i)= 3;
k44.lo(i)= 0.1;   k44.up(i)= 3;
k45.lo(i)= 0.1;   k45.up(i)= 3;
k46.lo(i)= 0.1;   k46.up(i)= 3;
k47.lo(i)= 0.1;   k47.up(i)= 3;
k48.lo(i)= 0.1;   k48.up(i)= 3;


*dt.lo(i)= 0.1; dt.up(i)= 1;

x1000.lo(i) =0;  x1000.up(i) = 1;
x2000.lo(i) = 0;  x2000.up(i) = 1;
x3000.lo(i) = 0;  x3000.up(i) = 1;
x4000.lo(i) =0;  x4000.up(i) =1;
x5000.lo(i) =0;  x5000.up(i) = 1;
x6000.lo(i) =0;  x6000.up(i) = 1;
x70.lo(i) =0;  x70.up(i) = 1;
x80.lo(i) =0;  x80.up(i) = 1;
x90.lo(i) =0;  x90.up(i) = 1;
x100.lo(i) =0;  x100.up(i) = 1;
x110.lo(i) =0;  x110.up(i) = 1;
x120.lo(i) =0;  x120.up(i) =1;
x130.lo(i) =0;  x130.up(i) = 1;
x140.lo(i) =0;  x140.up(i) =1;
x150.lo(i) =0;  x150.up(i) =1;
x160.lo(i) =0;  x160.up(i) = 1;
x170.lo(i) =0;  x170.up(i) = 1;
x180.lo(i) =0;  x180.up(i) = 1;
x190.lo(i) =0;  x190.up(i) = 1;
x200.lo(i) =0;  x200.up(i) = 1;
x210.lo(i) =0;  x210.up(i) = 1;
x220.lo(i) =0;  x220.up(i) = 1;
x230.lo(i) =0;  x230.up(i) = 1;
x240.lo(i) =0;  x240.up(i) = 1;
x250.lo(i) =0;  x250.up(i) = 1;
x260.lo(i) =0;  x260.up(i) = 1;
x270.lo(i) =0;  x270.up(i) = 1;
x280.lo(i) =0;  x280.up(i) = 1;
x290.lo(i) =0;  x290.up(i) = 1;
x300.lo(i) =0;  x300.up(i) = 1;
x310.lo(i) =0;  x310.up(i) = 1;
x320.lo(i) =0;  x320.up(i) = 1;
x330.lo(i) =0;  x330.up(i) = 1;
x340.lo(i) =0;  x340.up(i) = 1;
x350.lo(i) =0;  x350.up(i) = 1;
x360.lo(i) =0;  x360.up(i) = 1;
x370.lo(i) =0;  x370.up(i) = 1;
x380.lo(i) =0;  x380.up(i) = 1;
x390.lo(i) =0;  x390.up(i) = 1;
x400.lo(i) =0;  x400.up(i) = 1;
x410.lo(i) =0;  x410.up(i) = 1;
x420.lo(i) =0;  x420.up(i) = 1;
x430.lo(i) =0;  x430.up(i) = 1;
x440.lo(i) =0;  x440.up(i) = 1;
x450.lo(i) =0;  x450.up(i) = 1;
x460.lo(i) =0;  x460.up(i) = 1;
x470.lo(i) =0;  x470.up(i) = 1;
x480.lo(i) =0;  x480.up(i) = 1;


x1.l(i,j) = x1guess(i,j);
x2.l(i,j) = x2guess(i,j);
x3.l(i,j) = x3guess(i,j);
x4.l(i,j) = x4guess(i,j);
x5.l(i,j) = x5guess(i,j);
x6.l(i,j) = x6guess(i,j);
x7.l(i,j) = x7guess(i,j);
x8.l(i,j) = x8guess(i,j);
x9.l(i,j) = x9guess(i,j);
x10.l(i,j) = x10guess(i,j);
x11.l(i,j) = x11guess(i,j);
x12.l(i,j) = x12guess(i,j);
x13.l(i,j) = x13guess(i,j);
x14.l(i,j) = x14guess(i,j);
x15.l(i,j) = x15guess(i,j);
x16.l(i,j) = x16guess(i,j);
x17.l(i,j) = x17guess(i,j);
x18.l(i,j) = x18guess(i,j);
x19.l(i,j) = x19guess(i,j);
x20.l(i,j) = x20guess(i,j);
x21.l(i,j) = x21guess(i,j);
x22.l(i,j) = x22guess(i,j);
x23.l(i,j) = x23guess(i,j);
x24.l(i,j) = x24guess(i,j);
x25.l(i,j) = x25guess(i,j);
x26.l(i,j) = x26guess(i,j);
x27.l(i,j) = x27guess(i,j);
x28.l(i,j) = x28guess(i,j);
x29.l(i,j) = x29guess(i,j);
x30.l(i,j) = x30guess(i,j);
x31.l(i,j) = x31guess(i,j);
x32.l(i,j) = x32guess(i,j);
x33.l(i,j) = x33guess(i,j);
x34.l(i,j) = x34guess(i,j);
x35.l(i,j) = x35guess(i,j);
x36.l(i,j) = x36guess(i,j);
x37.l(i,j) = x37guess(i,j);
x38.l(i,j) = x38guess(i,j);
x39.l(i,j) = x39guess(i,j);
x40.l(i,j) = x40guess(i,j);
x41.l(i,j) = x41guess(i,j);
x42.l(i,j) = x42guess(i,j);
x43.l(i,j) = x43guess(i,j);
x44.l(i,j) = x44guess(i,j);
x45.l(i,j) = x45guess(i,j);
x46.l(i,j) = x46guess(i,j);
x47.l(i,j) = x47guess(i,j);
x48.l(i,j) = x48guess(i,j);


k1.l(i) = k1guess(i);
k2.l(i) = k2guess(i);
k3.l(i) = k3guess(i);
k4.l(i) = k4guess(i);
k5.l(i) = k5guess(i);
k6.l(i) = k6guess(i);
k7.l(i) = k7guess(i);
k8.l(i) = k8guess(i);
k9.l(i) = k9guess(i);
k10.l(i) = k10guess(i);
k11.l(i) = k11guess(i);
k12.l(i) = k12guess(i);
k13.l(i) = k13guess(i);
k14.l(i) = k14guess(i);
k15.l(i) = k15guess(i);
k16.l(i) = k16guess(i);
k17.l(i) = k17guess(i);
k18.l(i) = k18guess(i);
k19.l(i) = k19guess(i);
k20.l(i) = k20guess(i);
k21.l(i) = k21guess(i);
k22.l(i) = k22guess(i);
k23.l(i) = k23guess(i);
k24.l(i) = k24guess(i);
k25.l(i) = k25guess(i);
k26.l(i) = k26guess(i);
k27.l(i) = k27guess(i);
k28.l(i) = k28guess(i);
k29.l(i) = k29guess(i);
k30.l(i) = k30guess(i);
k31.l(i) = k31guess(i);
k32.l(i) = k32guess(i);
k33.l(i) = k33guess(i);
k34.l(i) = k34guess(i);
k35.l(i) = k35guess(i);
k36.l(i) = k36guess(i);
k37.l(i) = k37guess(i);
k38.l(i) = k38guess(i);
k39.l(i) = k39guess(i);
k40.l(i) = k40guess(i);
k41.l(i) = k41guess(i);
k42.l(i) = k42guess(i);
k43.l(i) = k43guess(i);
k44.l(i) = k44guess(i);
k45.l(i) = k45guess(i);
k46.l(i) = k46guess(i);
k47.l(i) = k47guess(i);
k48.l(i) = k48guess(i);


*dt.l(i) = dtguess(i);

x1000.l(i) = x1init;
x2000.l(i) = x2init;
x3000.l(i) = x3init;
x4000.l(i) = x4init;
x5000.l(i) = x5init;
x6000.l(i) = x6init;
x70.l(i) = x7init;
x80.l(i) = x8init;
x90.l(i) = x9init;
x100.l(i) = x10init;
x110.l(i) = x11init;
x120.l(i) = x12init;
x130.l(i) = x13init;
x140.l(i) = x14init;
x150.l(i) = x15init;
x160.l(i) = x16init;
x170.l(i) = x17init;
x180.l(i) = x18init;
x190.l(i) = x19init;
x200.l(i) = x20init;
x210.l(i) = x21init;
x220.l(i) = x22init;
x230.l(i) = x23init;
x240.l(i) = x24init;
x250.l(i) = x25init;
x260.l(i) = x26init;
x270.l(i) = x27init;
x280.l(i) = x28init;
x290.l(i) = x29init;
x300.l(i) = x30init;
x310.l(i) = x31init;
x320.l(i) = x32init;
x330.l(i) = x33init;
x340.l(i) = x34init;
x350.l(i) = x35init;
x360.l(i) = x36init;
x370.l(i) = x37init;
x380.l(i) = x38init;
x390.l(i) = x39init;
x400.l(i) = x40init;
x410.l(i) = x41init;
x420.l(i) = x42init;
x430.l(i) = x43init;
x440.l(i) = x44init;
x450.l(i) = x45init;
x460.l(i) = x46init;
x470.l(i) = x47init;
x480.l(i) = x48init;


x1dot.l(i,j) =1;
x2dot.l(i,j) = 1;
x3dot.l(i,j) = 1;
x4dot.l(i,j) = 1;
x5dot.l(i,j) = 1;
x6dot.l(i,j) = 1;
x7dot.l(i,j) = 1;
x8dot.l(i,j) =1;
x9dot.l(i,j) = 1;
x10dot.l(i,j) = 1;
x11dot.l(i,j) = 1;
x12dot.l(i,j) =1;
x13dot.l(i,j) = 1;
x14dot.l(i,j) = 1;
x15dot.l(i,j) =1;
x16dot.l(i,j) =1;
x17dot.l(i,j) =1;
x18dot.l(i,j) =1;
x19dot.l(i,j) = 1;
x20dot.l(i,j) = 1;
x21dot.l(i,j) = 1;
x22dot.l(i,j) =1;
x23dot.l(i,j) = 1;
x24dot.l(i,j) =1;
x25dot.l(i,j) =1;
x26dot.l(i,j) =1;
x27dot.l(i,j) =1;
x28dot.l(i,j) =1;
x29dot.l(i,j) = 1;
x30dot.l(i,j) =1;
x31dot.l(i,j) =1;
x32dot.l(i,j) = 1;
x33dot.l(i,j) = 1;
x34dot.l(i,j) = 1;
x35dot.l(i,j) = 1;
x36dot.l(i,j) = 1;
x37dot.l(i,j) = 1;
x38dot.l(i,j) = 1;
x39dot.l(i,j) =1;
x40dot.l(i,j) =1;
x41dot.l(i,j) =1;
x42dot.l(i,j) =1;
x43dot.l(i,j) =1;
x44dot.l(i,j) = 1;
x45dot.l(i,j) =1;
x46dot.l(i,j) =1;
x47dot.l(i,j) = 1;
x48dot.l(i,j) = 1;

phi.lo=120;

option MINLP= SBB;

option  sysout=on;

option domlim= 1000;
Option ResLim = 100000 ;
Solve Mouse minimizing phi using MINLP;
display  phi.l, ph1.l, ph2.l, y1.l, y2.l,y3.l, y4.l, y5.l,y6.l, y7.l, y8.l,y9.l, y10.l, y11.l,y12.l,y13.l,y14.l,y15.l,y16.l,y17.l,y18.l,y19.l,y20.l,y21.l,y22.l,y23.l,y24.l,y25.l,y26.l,y27.l,y28.l,y29.l,y30.l,y31.l,y32.l,y33.l,y34.l,y35.l,y36.l,y37.l,y38.l,y39.l,y40.l,y41.l,y42.l,y43.l,y44.l,y45.l,y46.l,y47.l,y48.l,x11.l,x15.l;


execute_unload '48Data1.gdx', x18;
execute 'gdxxrw.exe 48Data1.gdx o=48Data1.xls var=x18.l rng=sheet1!a1 trace=0' ;
execute_unload '48Data1.gdx', x36;
execute 'gdxxrw.exe 48Data1.gdx o=48Data1.xls var=x36.l rng=sheet2!a1 trace=0' ;
execute_unload '48Data1.gdx', x43;
execute 'gdxxrw.exe 48Data1.gdx o=48Data1.xls var=x43.l rng=sheet3!a1 trace=0' ;
